# Supplementary material for: 1,2-Bis[N′-(2,2-dimethyl­propionyl)thio­ureido]cyclo­hexa­ne
Source: Acta Crystallogr Sect E Struct Rep Online. 2008 Apr 30;64(Pt 5):o937. doi: 10.1107/S1600536808011495 (PMC2961203; doi:10.1107/S1600536808011495)
Supplement: Supplementary file 2 [file e-64-0o937-Isup2.hkl]

# 
# h,k,l, Fc-squared, Fo-squared, sigma(Fo-squared) and status flag 
# 
data_I
_shelx_title ' a in P2(1)/c' 
_shelx_refln_list_code          4 
_shelx_F_calc_maximum      190.28 
_exptl_crystal_F_000       864.00 
_reflns_d_resolution_high  0.8409 
 
loop_ 
 _symmetry_equiv_pos_as_xyz 
 'x, y, z' 
 '-x, y+1/2, -z+1/2' 
 '-x, -y, -z' 
 'x, -y-1/2, z-1/2' 
 
_cell_length_a    10.9601 
_cell_length_b    19.0646 
_cell_length_c    10.3777 
_cell_angle_alpha  90.000 
_cell_angle_beta   96.112 
_cell_angle_gamma  90.000 
 
_shelx_F_squared_multiplier     1.000 
 
loop_ 
 _refln_index_h 
 _refln_index_k 
 _refln_index_l 
 _refln_F_squared_calc 
 _refln_F_squared_meas 
 _refln_F_squared_sigma 
 _refln_observed_status 
   1   0   0    15589.99    15138.29    444.62 o 
   2   0   0    27482.59    27797.14   1061.39 o 
   3   0   0     1406.83     1381.95     32.69 o 
   4   0   0      707.17      646.37     14.85 o 
   5   0   0     2552.43     2657.57     80.25 o 
   6   0   0      342.66      301.63      7.37 o 
   7   0   0     2079.62     2171.28     47.54 o 
   8   0   0      293.10      268.76     12.62 o 
   9   0   0        0.04       -0.93      4.99 o 
  10   0   0      198.03      173.19     11.81 o 
  11   0   0       17.35        8.36      7.90 o 
  12   0   0       82.32       98.63     11.19 o 
   1   1   0       33.87       41.29      1.66 o 
   2   1   0     5218.35     5688.02     84.13 o 
   3   1   0      845.25      887.00     13.79 o 
   4   1   0     3451.36     3709.51     55.43 o 
   5   1   0      720.25      788.70     12.84 o 
   6   1   0      794.62      795.95     13.21 o 
   7   1   0      192.51      187.46      6.79 o 
   8   1   0      172.00      155.67      5.63 o 
   9   1   0       52.92       48.20      4.24 o 
  10   1   0      118.38      109.65      8.44 o 
  11   1   0      203.88      198.57      9.52 o 
  12   1   0       13.19       15.54      6.43 o 
   0   2   0     9917.22    10333.79    223.04 o 
   1   2   0       22.84       25.61      0.97 o 
   2   2   0       84.00       81.93      1.86 o 
   3   2   0     3157.19     3247.29     43.85 o 
   4   2   0      142.23      132.59      3.10 o 
   5   2   0     2103.63     2256.19     31.15 o 
   6   2   0      148.44      151.94      3.71 o 
   7   2   0      198.49      196.07      5.51 o 
   8   2   0       19.14       17.63      3.23 o 
   9   2   0      103.66      101.37      5.22 o 
  10   2   0      195.65      163.81      8.05 o 
  11   2   0        1.95       -2.52      5.25 o 
  12   2   0        5.66       12.74      6.34 o 
   1   3   0    10486.48    10940.96    145.87 o 
   2   3   0     5008.85     5408.55     72.42 o 
   3   3   0     6484.05     6776.88    101.98 o 
   4   3   0      656.64      608.63      9.15 o 
   5   3   0     4184.52     4312.93     58.44 o 
   6   3   0       51.61       56.81      2.60 o 
   7   3   0     1444.46     1420.93     23.23 o 
   8   3   0      286.81      232.44      7.20 o 
   9   3   0        3.58        5.13      3.41 o 
  10   3   0        6.05        6.45      4.32 o 
  11   3   0      164.45      164.49      8.85 o 
  12   3   0       31.53       29.52      7.01 o 
   0   4   0     3960.95     4006.75     87.14 o 
   1   4   0     7646.56     8149.01    108.93 o 
   2   4   0     5986.03     6377.12     85.39 o 
   3   4   0     1098.60     1003.41     14.22 o 
   4   4   0     4032.77     4319.89     58.41 o 
   5   4   0     3088.34     3249.54     44.43 o 
   6   4   0       88.56       90.76      3.28 o 
   7   4   0       37.34       35.01      3.09 o 
   8   4   0        5.96        5.46      5.28 o 
   9   4   0        2.08       -5.22      3.48 o 
  10   4   0        6.67        7.29      7.78 o 
  11   4   0       54.58       47.41      6.56 o 
  12   4   0        1.53       -1.70      6.84 o 
   1   5   0      428.89      397.04      6.10 o 
   2   5   0     1020.31      948.66     13.48 o 
   3   5   0      797.08      780.31     11.35 o 
   4   5   0      353.82      356.90      5.98 o 
   5   5   0      999.15      788.08     11.90 o 
   6   5   0      544.65      555.29      9.07 o 
   7   5   0      157.63      162.02      4.83 o 
   8   5   0        0.40        3.88      5.45 o 
   9   5   0        2.45        4.80      3.79 o 
  10   5   0        0.46        6.18      4.67 o 
  11   5   0       25.87       29.52      6.40 o 
  12   5   0       26.06       23.16      6.92 o 
   0   6   0     9038.55     9457.25    164.36 o 
   1   6   0     3390.67     3619.15     55.02 o 
   2   6   0      331.43      316.91      5.35 o 
   3   6   0      928.60      918.85     13.30 o 
   4   6   0     1746.77     1918.87     26.73 o 
   5   6   0      176.33      207.46      5.14 o 
   6   6   0      323.72      334.03      6.22 o 
   7   6   0        2.18       -0.92      2.46 o 
   8   6   0       20.23       17.97      3.68 o 
   9   6   0       28.47       38.10      6.13 o 
  10   6   0      287.65      266.63      8.75 o 
  11   6   0      133.06      118.45      8.25 o 
  12   6   0        6.56        5.26      6.83 o 
   1   7   0       47.40       63.47      2.47 o 
   2   7   0     1869.46     1861.11     25.90 o 
   3   7   0        5.03       13.82      1.81 o 
   4   7   0      782.97      847.92     12.66 o 
   5   7   0     1030.63      986.37     14.68 o 
   6   7   0      305.63      322.67      8.05 o 
   7   7   0       22.00       22.52      2.97 o 
   8   7   0      404.95      425.96     15.96 o 
   9   7   0       46.30       43.39      5.28 o 
  10   7   0       51.52       64.69      5.70 o 
  11   7   0       27.94       24.52      6.48 o 
  12   7   0       56.81       57.53      7.98 o 
   0   8   0     3044.92     3227.66     57.14 o 
   1   8   0     1003.27      981.35     16.01 o 
   2   8   0     6212.49     6517.87     87.69 o 
   3   8   0     3335.25     3317.45     45.31 o 
   4   8   0     1349.71     1320.94     19.04 o 
   5   8   0      350.61      339.43      6.34 o 
   6   8   0      161.15      171.71      4.46 o 
   7   8   0       10.77       15.21      2.93 o 
   8   8   0       29.97       37.02      6.96 o 
   9   8   0        6.77       11.41      3.78 o 
  10   8   0       32.51       21.11      6.82 o 
  11   8   0        0.06        3.12      9.95 o 
  12   8   0        1.64        0.97      7.43 o 
   1   9   0     8161.95     8688.43    131.03 o 
   2   9   0     1538.90     1640.10     26.11 o 
   3   9   0      238.38      222.35      5.68 o 
   4   9   0      260.66      263.81      5.24 o 
   5   9   0      327.11      326.78      6.22 o 
   6   9   0      200.09      199.12      4.75 o 
   7   9   0        1.29        0.76      2.82 o 
   8   9   0       76.19       73.87      4.90 o 
   9   9   0       65.99       68.31      5.94 o 
  10   9   0        0.07        2.99      6.39 o 
  11   9   0       39.82       49.62      7.59 o 
   0  10   0     4552.80     5379.13     94.56 o 
   1  10   0        8.08       16.20      6.99 o 
   2  10   0     2070.57     2209.61     40.98 o 
   3  10   0      813.32      798.11     12.18 o 
   4  10   0     1714.79     1748.47     24.92 o 
   5  10   0      920.77      900.58     13.90 o 
   6  10   0       18.94       16.16      2.79 o 
   7  10   0      465.82      474.69      9.85 o 
   8  10   0      282.11      265.38      8.19 o 
   9  10   0       43.26       71.46     17.71 o 
  10  10   0       91.69      108.57      9.62 o 
  11  10   0       66.57       80.90     12.19 o 
   1  11   0      362.90      354.36      9.03 o 
   2  11   0      640.12      665.07     11.93 o 
   3  11   0       61.73       58.76      3.28 o 
   4  11   0       43.45       48.49      3.28 o 
   5  11   0      424.20      395.31      8.37 o 
   6  11   0      496.47      483.84     10.02 o 
   7  11   0       19.33       31.99      4.21 o 
   8  11   0       45.17       48.78      6.56 o 
   9  11   0       83.30       76.31      7.55 o 
  10  11   0       38.09       20.51      7.40 o 
  11  11   0       54.80       43.77      9.46 o 
   0  12   0      106.54       74.86      5.85 o 
   1  12   0      591.98      507.39      9.67 o 
   2  12   0      356.81      368.42      7.74 o 
   3  12   0        0.37        8.65      4.80 o 
   4  12   0        3.92        5.27      3.39 o 
   5  12   0      449.02      404.61      8.73 o 
   6  12   0      451.03      422.69      9.19 o 
   7  12   0       72.00       50.10      5.35 o 
   8  12   0        0.03        6.83      6.04 o 
   9  12   0      131.78      151.73      9.38 o 
  10  12   0        8.10       11.07      7.50 o 
   1  13   0       15.16       20.14      8.07 o 
   2  13   0      427.49      432.82     12.93 o 
   3  13   0      289.51      266.14      7.90 o 
   4  13   0      781.63      731.18     13.53 o 
   5  13   0      119.99      136.08      8.87 o 
   6  13   0        0.68       -2.81      3.65 o 
   7  13   0       76.63       91.14     11.48 o 
   8  13   0        0.33       -1.83      5.53 o 
   9  13   0       10.51        8.17      6.73 o 
  10  13   0       16.32        2.84      8.09 o 
   0  14   0     1104.50     1141.25     39.45 o 
   1  14   0       10.51       19.81      4.69 o 
   2  14   0       67.66       62.57      4.41 o 
   3  14   0      762.40      748.80     33.81 o 
   4  14   0        0.06       -3.47      3.51 o 
   5  14   0       16.18       18.54      4.36 o 
   6  14   0        0.18        6.07      4.54 o 
   7  14   0        7.74        7.15      4.98 o 
   8  14   0       27.29       31.59      6.82 o 
   9  14   0        1.26       15.46     10.51 o 
  10  14   0        2.83        4.09     17.98 o 
   1  15   0       48.06       29.21      4.09 o 
   2  15   0      175.45      160.46      6.65 o 
   3  15   0      113.92      123.30      5.88 o 
   4  15   0       46.26       32.47      4.59 o 
   5  15   0        0.30       -4.15      4.65 o 
   6  15   0      418.76      402.69     11.37 o 
   7  15   0       27.06       32.09     15.19 o 
   8  15   0       98.39      105.68     13.39 o 
   9  15   0       34.27       28.57     12.89 o 
   0  16   0       81.43       85.08      9.21 o 
   1  16   0      248.80      239.31     13.16 o 
   2  16   0       13.07       19.54      4.31 o 
   3  16   0       45.53       49.16      4.81 o 
   4  16   0        0.46        1.16      4.55 o 
   5  16   0        3.96        5.14      4.96 o 
   6  16   0      146.65      134.00      7.82 o 
   7  16   0       97.33      105.88     14.48 o 
   8  16   0        8.49       13.28     11.26 o 
   9  16   0        0.87       -0.08     13.94 o 
   1  17   0       10.24        9.87      4.28 o 
   2  17   0      194.33      211.73     19.40 o 
   3  17   0       90.23       70.80      6.48 o 
   4  17   0       51.51       35.07      5.51 o 
   5  17   0        7.41        7.98      5.92 o 
   6  17   0      141.19      125.78      9.33 o 
   7  17   0       57.29       47.01      9.01 o 
   8  17   0        0.00        9.21     12.19 o 
   0  18   0      195.15      180.74     13.70 o 
   1  18   0      156.13      142.56      7.24 o 
   2  18   0       17.54       14.91      5.86 o 
   3  18   0        2.64        6.16      5.35 o 
   4  18   0        1.19       -0.23      5.51 o 
   5  18   0       21.67       12.23     10.66 o 
   6  18   0       55.23       58.98      7.41 o 
   7  18   0        0.70       -1.57      8.98 o 
   1  19   0      118.80       90.32      8.44 o 
   2  19   0       10.35       12.58      5.43 o 
   3  19   0       24.43       25.11      6.02 o 
   4  19   0       56.57       50.97      6.82 o 
   5  19   0        0.01        3.01      6.56 o 
   6  19   0        3.35        7.07      7.42 o 
   7  19   0       16.95       31.10     10.05 o 
   0  20   0      182.16      165.02     15.72 o 
   1  20   0       87.04       89.27      9.42 o 
   2  20   0        5.44        4.68      5.80 o 
   3  20   0       43.95       50.72      7.80 o 
   4  20   0       42.91       65.25      7.41 o 
   5  20   0       53.07       62.08      8.25 o 
   6  20   0        0.05       -2.94      7.61 o 
   1  21   0       18.02       36.57      8.25 o 
   2  21   0       48.99       61.85      8.86 o 
   3  21   0       79.89       89.53      9.36 o 
   4  21   0       22.48       25.58      7.20 o 
   0  22   0        0.01        5.42     12.12 o 
   1  22   0        0.78       -4.34      8.92 o 
   2  22   0        0.01       -4.60      8.59 o 
   3  22   0        7.32       12.00      7.37 o 
 -13   1   1       65.55       62.93     11.23 o 
 -12   1   1        0.48        3.99     14.11 o 
 -11   1   1       73.96       63.09      6.62 o 
 -10   1   1       33.85       39.08      5.35 o 
  -9   1   1      110.41       92.41      5.92 o 
  -8   1   1      174.96      180.75      7.16 o 
  -7   1   1        0.63       -0.28      2.78 o 
  -6   1   1      348.07      423.43     25.10 o 
  -5   1   1       77.97       63.27      2.76 o 
  -4   1   1     2209.37     2008.48     35.09 o 
  -3   1   1    36206.91    37280.44    678.72 o 
  -2   1   1     3086.47     3399.14     58.19 o 
  -1   1   1      219.52      221.37      6.03 o 
   0   1   1      425.08      402.17      9.25 o 
   1   1   1      444.56      463.17      6.16 o 
   2   1   1    13771.83    14937.03    202.19 o 
   3   1   1      748.02      728.80      9.77 o 
   4   1   1     1147.23     1161.87     15.24 o 
   5   1   1        1.57        7.51      1.89 o 
   6   1   1       20.00       22.17      2.51 o 
   7   1   1        1.62       -3.30      2.20 o 
   8   1   1       52.76       47.76      3.84 o 
   9   1   1      484.91      460.63     18.68 o 
  10   1   1     1040.72     1110.13     27.93 o 
  11   1   1        3.51        1.11      5.14 o 
  12   1   1        1.83       -5.39      6.25 o 
 -12   2   1        7.78       10.13      6.10 o 
 -11   2   1      138.72      110.86      7.68 o 
 -10   2   1      180.34      158.38      6.78 o 
  -9   2   1      376.28      364.96     12.30 o 
  -8   2   1      112.32      109.36      5.69 o 
  -7   2   1       36.88       41.49      4.76 o 
  -6   2   1     4700.76     4962.59     85.60 o 
  -5   2   1     5896.93     6173.06     91.69 o 
  -4   2   1       48.14       36.83      1.81 o 
  -3   2   1     2443.59     2574.42     38.53 o 
  -2   2   1        0.08        1.32      0.96 o 
  -1   2   1      172.16      159.79      2.95 o 
   0   2   1     3233.46     3369.79     59.28 o 
   1   2   1     2021.63     2181.01     27.11 o 
   2   2   1     1651.33     1648.98     22.61 o 
   3   2   1     1960.65     2038.34     27.97 o 
   4   2   1      788.31      796.45     11.74 o 
   5   2   1        0.35       -0.87      1.61 o 
   6   2   1      196.11      126.96      3.55 o 
   7   2   1       71.69       59.82      3.08 o 
   8   2   1      140.27      123.29      5.25 o 
   9   2   1       22.66       21.01      4.35 o 
  10   2   1       11.02       14.74      5.16 o 
  11   2   1       40.63       39.88      6.45 o 
  12   2   1        2.16       -6.29      6.56 o 
 -12   3   1       41.93       37.54     12.64 o 
 -11   3   1       27.45       30.10      5.50 o 
 -10   3   1        0.03        5.22      4.12 o 
  -9   3   1       33.61       38.99      4.18 o 
  -8   3   1       26.79       26.75      5.66 o 
  -7   3   1      266.82      273.50      7.48 o 
  -6   3   1     1761.11     1767.37     24.82 o 
  -5   3   1     3282.59     3694.51     50.22 o 
  -4   3   1       24.55       27.23      2.41 o 
  -3   3   1     5135.24     5821.07     78.09 o 
  -2   3   1     6576.60     6940.34     92.84 o 
  -1   3   1       83.19       81.63      1.83 o 
   0   3   1      644.24      696.89     12.89 o 
   1   3   1    24014.97    24867.82    304.23 o 
   2   3   1      253.33      242.76      4.09 o 
   3   3   1      325.88      357.93      5.79 o 
   4   3   1      440.66      426.90      6.94 o 
   5   3   1      717.18      718.67     10.97 o 
   6   3   1      570.85      584.63      9.46 o 
   7   3   1        4.05        4.47      2.36 o 
   8   3   1       85.65       77.51      4.39 o 
   9   3   1      160.06      155.46      7.39 o 
  10   3   1        0.73        3.37      4.80 o 
  11   3   1       16.97       20.09      5.86 o 
  12   3   1        4.26        6.90      6.75 o 
 -12   4   1       39.29       45.15      8.86 o 
 -11   4   1      126.68      113.08      6.96 o 
 -10   4   1        1.05       -1.05      4.26 o 
  -9   4   1      276.17      258.04      8.14 o 
  -8   4   1      781.21      725.27     15.68 o 
  -7   4   1        1.10        5.51      2.86 o 
  -6   4   1      590.07      484.73      7.97 o 
  -5   4   1     9356.22    10040.66    134.51 o 
  -4   4   1     2204.44     2292.88     31.50 o 
  -3   4   1     4688.79     4925.98     66.28 o 
  -2   4   1     5382.79     5674.72     76.14 o 
  -1   4   1    10532.10    11359.03    170.36 o 
   0   4   1     1892.12     2008.29     35.88 o 
   1   4   1       21.51       25.94      1.55 o 
   2   4   1     2969.79     3113.66     42.17 o 
   3   4   1      637.11      609.11      9.16 o 
   4   4   1      850.81      874.97     12.86 o 
   5   4   1        1.58        3.05      2.30 o 
   6   4   1      909.97      852.45     13.03 o 
   7   4   1      818.05      783.22     12.39 o 
   8   4   1        0.83        3.19      2.99 o 
   9   4   1        7.92        4.63      3.79 o 
  10   4   1       69.20       78.39      6.36 o 
  11   4   1       25.40       27.11      7.63 o 
  12   4   1       28.87       44.88      8.06 o 
 -12   5   1       36.45       48.67      7.48 o 
 -11   5   1       17.67       20.90      5.37 o 
 -10   5   1        3.63       25.00      4.83 o 
  -9   5   1      151.97      168.74      6.74 o 
  -8   5   1        1.70        3.56      3.26 o 
  -7   5   1      748.45      721.00     21.62 o 
  -6   5   1      298.05      245.30      4.95 o 
  -5   5   1     1633.23     1736.87     24.40 o 
  -4   5   1      139.42      125.02      3.10 o 
  -3   5   1      450.39      390.32      6.26 o 
  -2   5   1     6999.57     7173.94     95.99 o 
  -1   5   1    11165.68    12418.27    186.22 o 
   0   5   1    10195.15    10819.48    189.31 o 
   1   5   1       71.71       87.82      2.17 o 
   2   5   1      550.72      545.93      8.23 o 
   3   5   1       77.01       71.71      2.29 o 
   4   5   1      273.05      288.72      5.44 o 
   5   5   1      257.70      299.43      6.45 o 
   6   5   1       50.58       73.01      2.94 o 
   7   5   1       23.10       26.59      2.97 o 
   8   5   1      410.98      398.59     10.31 o 
   9   5   1      259.97      257.74      8.23 o 
  10   5   1      230.88      255.94     10.40 o 
  11   5   1       91.58      109.04      8.07 o 
  12   5   1        4.28       16.89      7.30 o 
 -12   6   1       27.53       30.75      7.28 o 
 -11   6   1       19.54       32.80      5.70 o 
 -10   6   1      101.25      100.14      5.94 o 
  -9   6   1      553.10      573.07     28.66 o 
  -8   6   1      675.89      608.60     30.32 o 
  -7   6   1        5.38       11.28      2.94 o 
  -6   6   1      103.33       89.33      3.24 o 
  -5   6   1        9.90        8.04      4.04 o 
  -4   6   1     1717.71     1882.26     26.25 o 
  -3   6   1       60.08       47.95      2.19 o 
  -2   6   1      107.97      139.53      2.93 o 
  -1   6   1     4001.69     4035.60     61.38 o 
   0   6   1     7983.53     9046.32    158.63 o 
   1   6   1      163.65      178.31      3.73 o 
   2   6   1     8125.66     8722.71    116.80 o 
   3   6   1      144.70      132.02      3.49 o 
   4   6   1       19.55       24.52      2.12 o 
   5   6   1        0.55        1.95      1.91 o 
   6   6   1       28.04       47.33      2.64 o 
   7   6   1      102.93      104.75      3.74 o 
   8   6   1        0.02        2.93      3.36 o 
   9   6   1       95.13       87.21     10.29 o 
  10   6   1       21.73       26.42      8.86 o 
  11   6   1      108.93      134.70      9.23 o 
  12   6   1        0.75        8.95      7.80 o 
 -12   7   1        3.95        2.40      8.34 o 
 -11   7   1        0.09       -1.16      5.68 o 
 -10   7   1        6.44       10.69      4.77 o 
  -9   7   1       22.96       27.95      4.94 o 
  -8   7   1       22.35       16.89      4.40 o 
  -7   7   1       17.75       15.34      3.06 o 
  -6   7   1      431.24      407.40      7.28 o 
  -5   7   1      157.25      157.33      3.82 o 
  -4   7   1       18.56       29.73      5.18 o 
  -3   7   1     1096.75     1124.49     16.15 o 
  -2   7   1       74.98       78.51      2.93 o 
  -1   7   1      145.05      122.02      3.88 o 
   0   7   1        8.57        8.77      2.22 o 
   1   7   1     3248.04     3249.09     44.79 o 
   2   7   1      261.15      227.04      4.28 o 
   3   7   1      131.95      108.41      2.99 o 
   4   7   1      112.65      115.64      3.57 o 
   5   7   1      118.62       93.21      3.13 o 
   6   7   1       28.34       31.11      2.46 o 
   7   7   1        5.43       11.31      2.57 o 
   8   7   1      324.76      297.77      8.41 o 
   9   7   1      396.64      405.05     15.13 o 
  10   7   1       28.58       18.89      6.40 o 
  11   7   1       20.78       20.56      7.02 o 
  12   7   1       24.17       40.10      8.38 o 
 -12   8   1        1.16        6.03      7.55 o 
 -11   8   1        0.77       -7.88      6.03 o 
 -10   8   1        4.35       10.00      5.56 o 
  -9   8   1      105.90      134.83      9.94 o 
  -8   8   1       38.10       36.43      4.49 o 
  -7   8   1        2.66       -0.40      3.01 o 
  -6   8   1       33.40       41.19      4.43 o 
  -5   8   1       33.70       36.37      2.55 o 
  -4   8   1      231.70      244.92      6.19 o 
  -3   8   1       45.03       45.07      4.97 o 
  -2   8   1      567.76      568.63      8.76 o 
  -1   8   1        4.20       14.65      2.22 o 
   0   8   1        8.05       14.35      5.05 o 
   1   8   1       80.99       89.86      2.99 o 
   2   8   1     2386.24     2441.49     33.67 o 
   3   8   1      104.64      108.40      3.04 o 
   4   8   1      156.11      118.75      5.49 o 
   5   8   1        0.03        5.05      2.93 o 
   6   8   1      139.90      118.00      3.72 o 
   7   8   1      139.40      140.33      4.42 o 
   8   8   1       16.59       26.00      3.38 o 
   9   8   1        0.46        5.07      4.28 o 
  10   8   1        4.38       -2.09      5.73 o 
  11   8   1      125.67      148.72     13.78 o 
 -11   9   1        0.20        2.41      7.85 o 
 -10   9   1        0.15        1.28      5.60 o 
  -9   9   1       15.91        3.40      4.75 o 
  -8   9   1      140.61      145.50      6.67 o 
  -7   9   1      251.35      229.04      6.41 o 
  -6   9   1      606.96      601.49      9.97 o 
  -5   9   1     1730.51     1754.02     25.04 o 
  -4   9   1        2.53        2.77      2.29 o 
  -3   9   1     1296.04     1344.59     23.92 o 
  -2   9   1      575.99      527.92      9.66 o 
  -1   9   1    11619.36    12779.40    192.29 o 
   0   9   1     6225.15     6438.90    113.99 o 
   1   9   1      102.52      138.16      5.09 o 
   2   9   1      623.38      501.86     10.75 o 
   3   9   1     2065.00     2139.22     29.94 o 
   4   9   1       75.98       72.70      2.92 o 
   5   9   1      827.74      812.20     12.70 o 
   6   9   1       92.57       88.74      5.55 o 
   7   9   1       99.07       89.54      3.81 o 
   8   9   1       34.63       32.80      3.81 o 
   9   9   1        7.71       13.59      4.49 o 
  10   9   1        0.32        1.42      6.13 o 
  11   9   1      172.58      195.61     10.80 o 
 -11  10   1       30.86       38.40     10.99 o 
 -10  10   1      149.84      166.86     14.05 o 
  -9  10   1        4.80        3.62      7.39 o 
  -8  10   1       41.92       40.94      5.92 o 
  -7  10   1      111.90      107.19      5.50 o 
  -6  10   1       23.69       24.29      4.05 o 
  -5  10   1      169.22      167.80      6.84 o 
  -4  10   1       15.12       16.44      2.34 o 
  -3  10   1       22.33       24.49      2.38 o 
  -2  10   1      102.26       72.41      4.35 o 
  -1  10   1      346.25      347.88     12.80 o 
   0  10   1      170.31      186.49      5.63 o 
   1  10   1       36.34       44.67      2.30 o 
   2  10   1       98.39       99.06      3.33 o 
   3  10   1        6.09        3.16      2.14 o 
   4  10   1       11.44       10.61      2.28 o 
   5  10   1       95.21       91.77      3.47 o 
   6  10   1       15.52       19.72      2.88 o 
   7  10   1       11.26        9.49      4.33 o 
   8  10   1        9.90       17.49      3.73 o 
   9  10   1       22.25       34.67      5.47 o 
  10  10   1       66.37       69.04      8.07 o 
  11  10   1        4.73      -14.25      9.79 o 
 -11  11   1       18.91       23.52      9.52 o 
 -10  11   1       28.71       34.89      7.54 o 
  -9  11   1       28.52       19.98      6.67 o 
  -8  11   1        3.84        9.27      9.52 o 
  -7  11   1      273.28      282.49      8.59 o 
  -6  11   1      130.81      122.51      8.46 o 
  -5  11   1       60.01       68.77      3.70 o 
  -4  11   1      926.20      877.44     25.99 o 
  -3  11   1     1469.79     1386.12     22.85 o 
  -2  11   1      821.96      844.03     14.69 o 
  -1  11   1      556.99      538.22     12.58 o 
   0  11   1      970.89      952.33     19.11 o 
   1  11   1      574.24      564.05      9.32 o 
   2  11   1      414.96      448.79      8.69 o 
   3  11   1      292.11      295.21      6.65 o 
   4  11   1       70.67       61.43      3.16 o 
   5  11   1       30.82       25.58      2.96 o 
   6  11   1      166.94      167.97      7.75 o 
   7  11   1       81.00       93.81      4.33 o 
   8  11   1       64.97       62.96      5.75 o 
   9  11   1       57.85       60.63      7.99 o 
  10  11   1       22.84       14.77      8.08 o 
  11  11   1       35.35       25.36     11.34 o 
 -11  12   1       10.89       13.00     25.14 o 
 -10  12   1       20.46       20.37      7.90 o 
  -9  12   1      132.32      119.22     16.92 o 
  -8  12   1       48.64       54.47      6.74 o 
  -7  12   1        1.54        2.00      4.47 o 
  -6  12   1      399.98      396.23      8.89 o 
  -5  12   1      123.35      124.17      6.58 o 
  -4  12   1      306.18      305.43      7.21 o 
  -3  12   1      113.84      121.92      7.17 o 
  -2  12   1       16.51       17.55      2.87 o 
  -1  12   1       78.12       56.59      3.84 o 
   0  12   1        7.98        4.73      2.78 o 
   1  12   1      957.92      919.94     16.42 o 
   2  12   1     1151.37     1080.77     21.81 o 
   3  12   1      114.15       93.92      5.12 o 
   4  12   1      194.92      197.19      7.14 o 
   5  12   1        0.99        6.36      3.00 o 
   6  12   1      406.12      381.16     11.00 o 
   7  12   1        0.03        2.64      3.81 o 
   8  12   1        5.05        5.61     12.05 o 
   9  12   1       74.67       96.67     19.34 o 
  10  12   1       36.72       48.33     16.18 o 
 -10  13   1       31.24       34.55      9.19 o 
  -9  13   1        0.26        2.85      7.51 o 
  -8  13   1        3.34        6.22      7.57 o 
  -7  13   1       22.92       29.85      5.83 o 
  -6  13   1        0.58        8.43      3.94 o 
  -5  13   1        7.23       12.24      3.90 o 
  -4  13   1      686.82      658.50     12.56 o 
  -3  13   1     3380.38     3507.21     83.83 o 
  -2  13   1      280.85      260.99      7.15 o 
  -1  13   1       57.49       54.87      5.56 o 
   0  13   1        5.85        9.10      3.44 o 
   1  13   1      100.32       99.82      9.30 o 
   2  13   1      106.47       98.36      5.02 o 
   3  13   1      379.80      341.93      9.25 o 
   4  13   1      208.21      199.36      6.99 o 
   5  13   1       48.79       44.36      4.49 o 
   6  13   1        0.12        2.65      3.45 o 
   7  13   1        1.63        4.53      4.21 o 
   8  13   1       10.39        7.81      5.46 o 
   9  13   1       91.08      104.99     12.46 o 
  10  13   1       65.47       85.82      9.66 o 
 -10  14   1       21.82       28.01     12.46 o 
  -9  14   1      160.25      182.93     13.82 o 
  -8  14   1        1.32        6.24      6.87 o 
  -7  14   1       20.14       18.11      4.91 o 
  -6  14   1      151.91      145.63     12.57 o 
  -5  14   1      505.93      533.11     11.08 o 
  -4  14   1       18.79        3.95      4.21 o 
  -3  14   1       31.34       31.47      4.33 o 
  -2  14   1        0.40       -4.56      3.45 o 
  -1  14   1      395.21      376.85     16.65 o 
   0  14   1      264.35      230.79     12.70 o 
   1  14   1        0.97        0.63      3.79 o 
   2  14   1      195.61      186.81      6.77 o 
   3  14   1      975.89      988.13     20.77 o 
   4  14   1      715.08      736.29     18.67 o 
   5  14   1       52.49       52.52      5.26 o 
   6  14   1      193.32      200.94      8.07 o 
   7  14   1      612.64      613.22     19.09 o 
   8  14   1        0.91       -1.71      7.76 o 
   9  14   1        7.11        8.32     12.04 o 
  10  14   1        7.39       -2.98     13.66 o 
  -9  15   1        7.48      -13.63     13.35 o 
  -8  15   1       28.02       42.16     12.12 o 
  -7  15   1       96.74      107.55      9.07 o 
  -6  15   1      633.10      584.97     14.57 o 
  -5  15   1       48.56       51.96      5.94 o 
  -4  15   1      251.36      242.58     11.30 o 
  -3  15   1      111.95      105.15      5.54 o 
  -2  15   1       68.22       66.09      4.67 o 
  -1  15   1      735.38      679.79     15.44 o 
   0  15   1       57.92       65.13      4.92 o 
   1  15   1       12.49       15.38      4.78 o 
   2  15   1      139.85      106.18      5.55 o 
   3  15   1        9.13       13.57      4.05 o 
   4  15   1       10.44       13.17      4.63 o 
   5  15   1       48.93       65.49      5.41 o 
   6  15   1       61.41       55.72      6.21 o 
   7  15   1      148.68      140.46     10.04 o 
   8  15   1        0.16       -6.74      7.41 o 
   9  15   1        0.47       19.70     13.86 o 
  -9  16   1        1.61      -19.16     12.97 o 
  -8  16   1        0.19      -11.03     10.84 o 
  -7  16   1        2.38       -3.01      8.65 o 
  -6  16   1      153.90      166.90      8.45 o 
  -5  16   1        0.23        2.59      4.62 o 
  -4  16   1      198.60      178.08      9.80 o 
  -3  16   1        2.28        1.18      4.72 o 
  -2  16   1        0.27       -0.49      4.11 o 
  -1  16   1       22.43       34.62      4.45 o 
   0  16   1      198.58      226.58      7.80 o 
   1  16   1      110.21      114.19      8.54 o 
   2  16   1       15.31       16.13      4.58 o 
   3  16   1       89.53       75.17      5.50 o 
   4  16   1       43.08       52.44      5.75 o 
   5  16   1       92.92      101.87      6.76 o 
   6  16   1      150.48      150.43      9.47 o 
   7  16   1      189.42      216.27     11.87 o 
   8  16   1       18.26       28.41      9.66 o 
   9  16   1       32.46       25.36     14.56 o 
  -8  17   1        2.86       16.34     14.67 o 
  -7  17   1       14.55       16.13      8.55 o 
  -6  17   1        1.37       -3.24      6.12 o 
  -5  17   1       69.17       71.72      6.86 o 
  -4  17   1      153.53      141.74     10.10 o 
  -3  17   1       32.11       41.46      5.55 o 
  -2  17   1      287.98      307.64     13.28 o 
  -1  17   1        0.24        4.20      4.30 o 
   0  17   1      111.58      117.05      6.24 o 
   1  17   1        8.63        1.92      9.29 o 
   2  17   1        7.60       14.67      4.95 o 
   3  17   1       87.51       95.90      7.22 o 
   4  17   1      152.70      145.62      7.49 o 
   5  17   1       11.52       21.69      6.48 o 
   6  17   1        0.00       -6.23      6.43 o 
   7  17   1        1.18       37.40     13.99 o 
   8  17   1       17.28       28.58     10.69 o 
  -7  18   1        1.00        8.39      9.99 o 
  -6  18   1        0.01        6.33     10.35 o 
  -5  18   1       19.91       21.36      6.40 o 
  -4  18   1       71.85       69.17      6.60 o 
  -3  18   1       24.22       16.72      5.50 o 
  -2  18   1       41.81       28.28      6.36 o 
  -1  18   1        3.82        7.44      5.18 o 
   0  18   1       84.14       63.05      7.38 o 
   1  18   1      217.30      166.29     12.35 o 
   2  18   1        4.05        5.78      6.24 o 
   3  18   1      122.60      106.98     10.01 o 
   4  18   1        1.07       10.04      5.86 o 
   5  18   1        1.93        2.65      6.24 o 
   6  18   1       45.14       57.10      7.73 o 
   7  18   1       95.50      110.30     18.37 o 
  -7  19   1        2.19       12.27      9.74 o 
  -6  19   1        9.23        3.09      8.87 o 
  -5  19   1        5.14       12.81      9.06 o 
  -4  19   1       69.08       56.39      7.00 o 
  -3  19   1      404.04      411.64     12.47 o 
  -2  19   1      260.62      262.40      9.86 o 
  -1  19   1       18.12       27.81      7.35 o 
   0  19   1       73.47       80.01      8.75 o 
   1  19   1        5.34        7.90      7.42 o 
   2  19   1       12.05        7.61      6.96 o 
   3  19   1        0.79       -1.16      5.91 o 
   4  19   1       94.46       95.53      7.77 o 
   5  19   1      118.22      114.51      9.76 o 
   6  19   1        5.85       10.30      7.75 o 
  -6  20   1        0.43       -1.41     10.94 o 
  -5  20   1        2.36       10.20      7.28 o 
  -4  20   1       17.46       14.55      6.72 o 
  -3  20   1        2.55       17.50      6.26 o 
  -2  20   1      127.66      129.42      8.15 o 
  -1  20   1        4.62        3.42      5.77 o 
   0  20   1        6.16        7.54      7.65 o 
   1  20   1        9.82       11.26      7.69 o 
   2  20   1        0.64       -2.04      7.10 o 
   3  20   1        0.40        3.02      6.05 o 
   4  20   1        3.10        1.80      6.82 o 
   5  20   1       24.26       28.59      7.68 o 
  -4  21   1       35.95       53.46      7.96 o 
  -3  21   1      118.93      116.97      8.72 o 
  -2  21   1        5.84       26.83     10.31 o 
  -1  21   1       60.25       53.54      9.81 o 
   0  21   1       21.95       26.94      8.28 o 
   1  21   1       45.78       59.68      9.09 o 
   2  21   1        1.43        3.32      8.10 o 
   3  21   1        3.77        9.31      8.00 o 
   4  21   1        1.24        1.45      7.50 o 
  -3  22   1       21.67       31.49      7.88 o 
  -2  22   1        2.83        1.50      7.17 o 
  -1  22   1       22.02       23.85      8.42 o 
   0  22   1       46.49       48.34     10.80 o 
   1  22   1        6.54       -2.46      8.45 o 
   2  22   1       12.44       14.73      9.06 o 
 -13   0   2       12.35        7.86     11.23 o 
 -12   0   2        5.35        4.26      8.17 o 
 -11   0   2      150.21      137.07     11.57 o 
 -10   0   2      421.16      369.14     17.34 o 
  -9   0   2      295.53      295.59     14.17 o 
  -8   0   2       99.68       98.25      7.66 o 
  -7   0   2     3335.53     3322.61    100.99 o 
  -6   0   2     8598.09     9149.02    269.62 o 
  -5   0   2      536.96      541.83     19.16 o 
  -4   0   2     4349.58     4687.45    139.01 o 
  -3   0   2      914.92      853.52     27.25 o 
  -2   0   2     7918.32     8706.49    152.11 o 
  -1   0   2    28973.15    30954.20    920.41 o 
   0   0   2    13826.19    14612.84    435.80 o 
   1   0   2     2489.57     2102.47     45.03 o 
   2   0   2    22725.56    25127.26    523.12 o 
   3   0   2      281.50      263.44      5.88 o 
   4   0   2     2353.92     2247.63     40.28 o 
   5   0   2       32.15       37.94      3.15 o 
   6   0   2      874.61      868.53     20.98 o 
   7   0   2     3582.37     3472.55    132.66 o 
   8   0   2     2216.43     2168.28     40.79 o 
   9   0   2       14.48       17.77      6.39 o 
  10   0   2      224.27      204.54     13.05 o 
  11   0   2       55.17       44.01      9.41 o 
  12   0   2      169.75      173.61     14.48 o 
 -13   1   2        1.75        2.93      7.47 o 
 -12   1   2       17.52       19.73      6.28 o 
 -11   1   2       11.04        4.89      5.40 o 
 -10   1   2       11.88        0.25      4.63 o 
  -9   1   2      161.94      149.90      8.65 o 
  -8   1   2      494.01      487.99     13.63 o 
  -7   1   2       98.14       96.48     10.80 o 
  -6   1   2       18.73       23.42      3.06 o 
  -5   1   2     1821.08     1911.08     51.60 o 
  -4   1   2      499.86      558.93     13.58 o 
  -3   1   2     5025.85     5103.02     75.79 o 
  -2   1   2        0.14        0.44      1.22 o 
  -1   1   2      101.10      145.35      4.43 o 
   0   1   2     2675.42     2814.91     50.27 o 
   1   1   2     1307.55     1131.18     15.99 o 
   2   1   2     1719.99     1763.26     22.46 o 
   3   1   2      929.88      951.47     12.70 o 
   4   1   2     3131.98     3076.59     36.05 o 
   5   1   2      700.22      655.47      9.07 o 
   6   1   2      507.84      468.90      6.88 o 
   7   1   2      196.46      172.27      7.48 o 
   8   1   2      676.18      682.96     18.08 o 
   9   1   2       11.73       14.36      5.42 o 
  10   1   2      133.57      131.92     12.72 o 
  11   1   2        0.15       -1.91      8.75 o 
  12   1   2        4.22        1.12      6.65 o 
 -12   2   2        5.43        3.20      5.97 o 
 -11   2   2      186.02      196.37      7.98 o 
 -10   2   2       13.56        7.54      4.67 o 
  -9   2   2       29.88       48.67      8.48 o 
  -8   2   2       99.70      106.19      5.83 o 
  -7   2   2     1210.03     1246.96     28.82 o 
  -6   2   2     2045.10     1913.24     44.03 o 
  -5   2   2      836.92      900.55     16.69 o 
  -4   2   2      716.75      726.43     14.24 o 
  -3   2   2     1150.90     1131.74     17.49 o 
  -2   2   2      118.35      115.98      2.84 o 
  -1   2   2     6741.70     7006.95    148.12 o 
   0   2   2     2667.25     3065.79     65.65 o 
   1   2   2      574.68      656.28      9.55 o 
   2   2   2      418.44      364.01      5.45 o 
   3   2   2       20.36       14.44      1.58 o 
   4   2   2       26.12       33.05      1.99 o 
   5   2   2      229.23      196.21      4.03 o 
   6   2   2      661.41      624.92     10.12 o 
   7   2   2        0.91        1.54      2.48 o 
   8   2   2      145.43      122.97      5.52 o 
   9   2   2       50.01       43.01      6.75 o 
  10   2   2       16.34       21.02      7.68 o 
  11   2   2        0.14       -7.55      5.78 o 
  12   2   2       72.77       85.85     12.35 o 
 -12   3   2        2.60        4.88      5.88 o 
 -11   3   2        2.20        7.16      4.92 o 
 -10   3   2       89.92      105.61      9.69 o 
  -9   3   2      771.57      757.23     16.67 o 
  -8   3   2      374.01      365.93     15.99 o 
  -7   3   2       13.74       10.42      4.68 o 
  -6   3   2       93.14       79.65      3.54 o 
  -5   3   2      295.36      330.28      7.22 o 
  -4   3   2       62.62       64.25      2.20 o 
  -3   3   2      558.92      575.28      9.41 o 
  -2   3   2      161.29      216.32      4.15 o 
  -1   3   2     5967.57     6750.18    118.52 o 
   0   3   2      387.23      345.67      7.15 o 
   1   3   2     8080.91     9129.30    122.10 o 
   2   3   2      342.03      345.45      5.67 o 
   3   3   2        7.46       19.10      1.75 o 
   4   3   2     2109.34     2093.21     29.18 o 
   5   3   2     2611.89     2638.20     36.58 o 
   6   3   2        4.10        7.12      2.21 o 
   7   3   2     1225.91     1170.55     31.77 o 
   8   3   2       55.62       65.18      8.24 o 
   9   3   2      350.33      295.50     10.52 o 
  10   3   2      138.49      125.11      7.69 o 
  11   3   2        6.63        7.82      6.19 o 
  12   3   2        0.01        5.80      6.86 o 
 -12   4   2       10.28        6.55     10.01 o 
 -11   4   2       33.05       25.93      5.32 o 
 -10   4   2        0.33       -3.23      4.03 o 
  -9   4   2       24.37       22.98      4.41 o 
  -8   4   2      506.92      514.86     23.45 o 
  -7   4   2       37.97       33.27      3.37 o 
  -6   4   2      167.61      173.87      4.61 o 
  -5   4   2      325.21      304.82      5.43 o 
  -4   4   2      111.08       92.74      2.56 o 
  -3   4   2     7934.82     8372.10    112.13 o 
  -2   4   2     3657.75     3854.64     52.09 o 
  -1   4   2      221.18      232.78      5.34 o 
   0   4   2       41.58       44.46      2.21 o 
   1   4   2     1145.45     1107.31     17.55 o 
   2   4   2      347.26      383.64      6.23 o 
   3   4   2        0.54        0.49      2.01 o 
   4   4   2      291.73      292.88      5.40 o 
   5   4   2     1811.88     1901.45     32.33 o 
   6   4   2        1.87        0.27      2.05 o 
   7   4   2        2.63        0.96      2.43 o 
   8   4   2      964.65      958.41     19.50 o 
   9   4   2      468.32      471.70     14.29 o 
  10   4   2      235.81      251.02     10.50 o 
  11   4   2       16.50       10.58      6.58 o 
  12   4   2      101.56      129.40      9.76 o 
 -12   5   2       16.62       28.58      7.02 o 
 -11   5   2      153.01      144.02      7.60 o 
 -10   5   2       29.07       25.44      6.03 o 
  -9   5   2      417.67      379.27     10.33 o 
  -8   5   2      315.38      285.35     24.81 o 
  -7   5   2      250.01      247.73     11.65 o 
  -6   5   2      144.98      114.11      3.83 o 
  -5   5   2      701.54      781.94     11.79 o 
  -4   5   2      770.27      809.87     12.03 o 
  -3   5   2      687.10      710.84     10.58 o 
  -2   5   2      150.82      138.20      2.96 o 
  -1   5   2     5487.87     5961.29     90.00 o 
   0   5   2      490.27      466.63     10.42 o 
   1   5   2      769.00      708.55     11.68 o 
   2   5   2      304.69      331.04      5.66 o 
   3   5   2     4330.06     4489.15     60.91 o 
   4   5   2      777.30      875.07     13.18 o 
   5   5   2       28.62       30.14      2.28 o 
   6   5   2      432.34      402.87      7.36 o 
   7   5   2      142.38      122.80      4.07 o 
   8   5   2      127.91      134.86      8.47 o 
   9   5   2        9.46       11.94      4.41 o 
  10   5   2       31.87       30.46      6.77 o 
  11   5   2       14.53        8.67      9.33 o 
  12   5   2       24.31       21.25      8.67 o 
 -12   6   2       22.87       26.58      6.88 o 
 -11   6   2       62.86       66.27      6.53 o 
 -10   6   2       42.73       46.87      5.10 o 
  -9   6   2        0.13        1.52      3.94 o 
  -8   6   2        1.04        9.79      5.54 o 
  -7   6   2      855.85      742.33     48.87 o 
  -6   6   2     1165.78     1179.06     31.17 o 
  -5   6   2      335.92      302.79      5.58 o 
  -4   6   2      778.83      890.37     13.19 o 
  -3   6   2      362.83      346.09      5.89 o 
  -2   6   2     4154.71     4450.21     60.17 o 
  -1   6   2       64.37       67.24      2.91 o 
   0   6   2        4.40        4.86      2.30 o 
   1   6   2      888.61      876.76     15.62 o 
   2   6   2     1934.68     2032.25     25.89 o 
   3   6   2       12.56        9.97      1.93 o 
   4   6   2      192.33      182.01      4.16 o 
   5   6   2      754.34      729.48     11.51 o 
   6   6   2        1.21        6.69      2.23 o 
   7   6   2       22.55       25.15      3.58 o 
   8   6   2      152.46      171.56      5.62 o 
   9   6   2       45.05       46.54      5.43 o 
  10   6   2       46.69       49.84      6.82 o 
  11   6   2        0.43       -5.57      6.92 o 
  12   6   2       65.47       75.31      9.15 o 
 -12   7   2       50.71       49.04      7.42 o 
 -11   7   2      128.15      120.14      7.80 o 
 -10   7   2       19.04       22.09      5.14 o 
  -9   7   2        0.01        4.29      3.95 o 
  -8   7   2      505.62      513.84     12.24 o 
  -7   7   2      424.62      418.76     12.65 o 
  -6   7   2     1136.05     1057.24     17.86 o 
  -5   7   2       62.11       70.58      2.84 o 
  -4   7   2       12.64       20.92      2.05 o 
  -3   7   2        1.52        6.59      1.73 o 
  -2   7   2      176.83      213.25      4.08 o 
  -1   7   2     2545.49     2630.37     47.48 o 
   0   7   2      100.74       78.14      3.83 o 
   1   7   2      407.12      339.09      6.43 o 
   2   7   2      373.98      362.11      6.61 o 
   3   7   2      460.17      462.86      7.71 o 
   4   7   2      325.77      328.97      6.13 o 
   5   7   2      646.91      617.38     10.13 o 
   6   7   2      964.99      940.67     14.57 o 
   7   7   2        7.14        5.90      2.65 o 
   8   7   2       97.39       96.81      4.69 o 
   9   7   2        0.01        7.23      4.62 o 
  10   7   2      175.38      186.87      9.62 o 
  11   7   2        1.39       14.83      6.79 o 
 -12   8   2       13.93       17.93      8.58 o 
 -11   8   2       36.03       26.21      6.31 o 
 -10   8   2        0.08        0.00      5.72 o 
  -9   8   2        3.95       20.23      4.64 o 
  -8   8   2       56.77       48.35      4.69 o 
  -7   8   2        8.63        3.25      3.03 o 
  -6   8   2      726.70      680.40     14.10 o 
  -5   8   2       38.32       38.28      2.78 o 
  -4   8   2     3327.64     3322.35     45.64 o 
  -3   8   2     2988.77     3117.89     42.74 o 
  -2   8   2        1.49        7.54      2.19 o 
  -1   8   2     1218.84     1353.35     25.51 o 
   0   8   2       18.23       13.79      4.03 o 
   1   8   2        3.19        0.79      2.65 o 
   2   8   2      300.84      264.62      5.06 o 
   3   8   2       71.13       76.83      2.84 o 
   4   8   2       10.83       16.89      2.17 o 
   5   8   2       21.74       27.30      4.03 o 
   6   8   2       35.65       37.62      2.86 o 
   7   8   2      129.10      137.05      4.53 o 
   8   8   2      255.67      251.57      7.08 o 
   9   8   2      295.88      317.51     11.77 o 
  10   8   2      142.47      157.09     10.32 o 
  11   8   2        4.09        9.51      7.78 o 
 -11   9   2       18.27       14.14      7.46 o 
 -10   9   2       18.55       32.43      8.19 o 
  -9   9   2        5.00        0.22      8.90 o 
  -8   9   2      217.37      210.71      7.34 o 
  -7   9   2        2.26        0.61      3.06 o 
  -6   9   2       65.32       58.87      3.58 o 
  -5   9   2      659.36      668.76     10.95 o 
  -4   9   2       15.81       13.98      2.27 o 
  -3   9   2     1491.42     1500.19     23.64 o 
  -2   9   2       67.20       59.78      3.03 o 
  -1   9   2       11.51       12.05      2.72 o 
   0   9   2      707.38      688.99     14.16 o 
   1   9   2     1283.94     1284.85     20.73 o 
   2   9   2      464.28      494.61      9.20 o 
   3   9   2        5.71        4.36      2.38 o 
   4   9   2      296.76      326.24      6.29 o 
   5   9   2       25.86       29.76      2.60 o 
   6   9   2       41.97       33.19      4.30 o 
   7   9   2      245.39      236.52      7.88 o 
   8   9   2      112.10      118.56      5.18 o 
   9   9   2      207.28      207.83      9.66 o 
  10   9   2      181.21      208.23     15.50 o 
  11   9   2       10.25       11.15      7.99 o 
 -11  10   2        8.32        7.64      8.19 o 
 -10  10   2       83.92      110.16      9.27 o 
  -9  10   2       64.13       62.65      7.73 o 
  -8  10   2       93.96       74.53     10.57 o 
  -7  10   2       48.80       38.34      5.37 o 
  -6  10   2       98.41       83.30      5.60 o 
  -5  10   2        8.81        6.31      4.73 o 
  -4  10   2      269.65      245.41      5.93 o 
  -3  10   2     4907.42     5040.27     77.30 o 
  -2  10   2     2904.70     2870.67     44.91 o 
  -1  10   2       51.39       25.28      2.57 o 
   0  10   2     1229.56     1365.48     26.11 o 
   1  10   2       91.87      122.62      3.73 o 
   2  10   2      897.96      878.30     15.05 o 
   3  10   2      439.73      427.78      8.55 o 
   4  10   2        7.81       11.04      2.44 o 
   5  10   2        0.08        0.18      2.95 o 
   6  10   2      691.21      639.54     10.98 o 
   7  10   2      147.39      144.01      4.78 o 
   8  10   2      376.26      404.19      9.56 o 
   9  10   2     1019.98     1114.44     28.25 o 
  10  10   2      323.65      345.78     13.72 o 
  11  10   2       39.18       32.67      8.72 o 
 -11  11   2      174.13      169.07     11.65 o 
 -10  11   2      149.75      143.56     10.42 o 
  -9  11   2      118.97      109.75      8.46 o 
  -8  11   2      129.70      107.83     12.19 o 
  -7  11   2       50.35       45.52      5.01 o 
  -6  11   2      108.81      107.94      5.47 o 
  -5  11   2       77.72       93.85      4.20 o 
  -4  11   2       43.23       45.34      3.75 o 
  -3  11   2      464.88      445.25      9.03 o 
  -2  11   2      122.00      135.89      4.45 o 
  -1  11   2       26.83       27.55      4.08 o 
   0  11   2     2227.93     2206.34     41.02 o 
   1  11   2      710.45      738.84     15.54 o 
   2  11   2       33.11       37.61      2.89 o 
   3  11   2       27.75       29.15      3.05 o 
   4  11   2      249.58      219.50      9.15 o 
   5  11   2        0.05        7.34      2.62 o 
   6  11   2       34.83       33.31      3.38 o 
   7  11   2      376.75      365.33      7.88 o 
   8  11   2      271.89      275.54      9.81 o 
   9  11   2        2.08       13.82      6.09 o 
  10  11   2       23.07        9.45      9.56 o 
 -11  12   2       24.46       35.04      9.57 o 
 -10  12   2        1.41        8.94      8.49 o 
  -9  12   2       12.47       10.97      6.96 o 
  -8  12   2        5.81        8.20      5.76 o 
  -7  12   2      381.64      402.13     13.48 o 
  -6  12   2      228.32      206.95      7.22 o 
  -5  12   2      760.10      698.39     13.26 o 
  -4  12   2        4.46        5.54      3.35 o 
  -3  12   2       28.32       19.03      3.59 o 
  -2  12   2       41.97       52.43      3.63 o 
  -1  12   2      121.00      110.94      4.22 o 
   0  12   2      199.74      207.56      6.79 o 
   1  12   2     1410.60     1349.06     26.46 o 
   2  12   2      426.64      390.35     26.30 o 
   3  12   2      250.01      217.36      8.66 o 
   4  12   2       34.23       41.37      4.10 o 
   5  12   2        0.70        3.22      3.25 o 
   6  12   2      845.43      829.46     13.79 o 
   7  12   2       57.60       75.39      7.07 o 
   8  12   2      247.39      244.70      8.87 o 
   9  12   2        3.88        8.86      7.47 o 
  10  12   2        0.07       11.46     11.11 o 
 -10  13   2       52.71       54.80      9.14 o 
  -9  13   2      152.02      134.31     13.06 o 
  -8  13   2       12.65       10.24      6.92 o 
  -7  13   2      107.68      105.72      6.45 o 
  -6  13   2      174.53      176.56      7.00 o 
  -5  13   2      231.98      229.30      6.68 o 
  -4  13   2      103.72      101.75      4.63 o 
  -3  13   2      154.63      132.74      5.90 o 
  -2  13   2        4.30        2.04      3.09 o 
  -1  13   2      250.73      209.70      7.95 o 
   0  13   2      248.61      229.79      7.77 o 
   1  13   2      105.86       90.44      6.86 o 
   2  13   2       35.75       47.65      8.33 o 
   3  13   2       41.40       44.69     10.00 o 
   4  13   2      349.38      319.00     13.71 o 
   5  13   2        1.06        4.99      3.83 o 
   6  13   2     1005.22     1058.78     22.56 o 
   7  13   2      210.96      226.53      8.55 o 
   8  13   2        0.83        2.25      6.06 o 
   9  13   2        1.68      -12.15      8.29 o 
  10  13   2        0.39        2.98     11.38 o 
 -10  14   2        3.98       -8.44     13.55 o 
  -9  14   2        0.05       -3.80      7.88 o 
  -8  14   2       72.13       89.24      8.75 o 
  -7  14   2       55.03       53.85      5.97 o 
  -6  14   2       86.57       87.43      5.85 o 
  -5  14   2      191.49      182.60      7.23 o 
  -4  14   2     1252.44     1293.25     22.34 o 
  -3  14   2       41.85       38.62      3.85 o 
  -2  14   2       40.12       36.75      3.76 o 
  -1  14   2      321.80      327.36      9.11 o 
   0  14   2      101.09       88.71      5.01 o 
   1  14   2      319.21      307.75     18.19 o 
   2  14   2      392.42      356.84     14.21 o 
   3  14   2       41.73       53.18      4.74 o 
   4  14   2      132.31      149.54      7.15 o 
   5  14   2       45.07       40.57      5.90 o 
   6  14   2       49.63       59.73      5.80 o 
   7  14   2       96.25      100.11      7.43 o 
   8  14   2       40.05       46.89      9.23 o 
   9  14   2       42.76       51.87     14.17 o 
  -9  15   2       54.97       56.90      8.88 o 
  -8  15   2       15.92       27.00      7.96 o 
  -7  15   2       81.10       82.38      6.78 o 
  -6  15   2       16.21        4.84      5.50 o 
  -5  15   2       28.69       41.42      6.18 o 
  -4  15   2      574.44      600.16     16.03 o 
  -3  15   2        1.71        2.38      3.91 o 
  -2  15   2      187.73      165.20      6.45 o 
  -1  15   2      174.45      168.12      6.64 o 
   0  15   2        1.74       -0.20      3.58 o 
   1  15   2      112.34       97.99      6.57 o 
   2  15   2       35.94       36.14      5.47 o 
   3  15   2      701.65      709.10     16.44 o 
   4  15   2      828.42      817.09     18.42 o 
   5  15   2       44.54       49.39      7.16 o 
   6  15   2      149.37      156.69      8.06 o 
   7  15   2        8.01        8.01      6.31 o 
   8  15   2       10.66       31.54      8.60 o 
   9  15   2        8.53       -0.23     15.02 o 
  -9  16   2        1.77       -0.62     12.70 o 
  -8  16   2       41.80       19.74     12.66 o 
  -7  16   2       19.04       20.37      8.13 o 
  -6  16   2        3.36        7.31      6.82 o 
  -5  16   2       19.03        7.79      5.27 o 
  -4  16   2      212.69      204.96      7.96 o 
  -3  16   2       79.76       82.12     10.62 o 
  -2  16   2        3.23        2.83      4.10 o 
  -1  16   2      122.70      122.96      6.11 o 
   0  16   2        0.58        2.50      4.20 o 
   1  16   2       59.67       65.43      5.48 o 
   2  16   2        8.64        5.67      5.48 o 
   3  16   2        7.02        8.37      8.45 o 
   4  16   2        0.84       -0.14      5.00 o 
   5  16   2       11.40       14.11      7.38 o 
   6  16   2       44.40       43.09      6.90 o 
   7  16   2       10.00       10.43      8.12 o 
   8  16   2       70.79       81.22     10.41 o 
  -8  17   2       23.22       51.56     15.14 o 
  -7  17   2       16.40       14.69      8.51 o 
  -6  17   2        7.45       21.34      7.89 o 
  -5  17   2       59.24       75.81      6.51 o 
  -4  17   2       63.26       68.00     10.10 o 
  -3  17   2        3.17       12.81      5.05 o 
  -2  17   2       25.79       25.35      4.91 o 
  -1  17   2       20.89       13.91      4.62 o 
   0  17   2      150.91       99.76      6.34 o 
   1  17   2       19.93       12.80      6.66 o 
   2  17   2       92.44       98.07      7.99 o 
   3  17   2      100.72      103.08      8.53 o 
   4  17   2      150.17      143.97      7.80 o 
   5  17   2        0.54       -3.32      6.05 o 
   6  17   2        0.00        2.66      6.56 o 
   7  17   2       20.89       20.13     11.79 o 
   8  17   2        6.87       25.17     10.72 o 
  -7  18   2       40.84       57.80     10.34 o 
  -6  18   2      138.85      119.54     14.79 o 
  -5  18   2      147.97      150.07      8.70 o 
  -4  18   2       90.38       94.64      7.60 o 
  -3  18   2       36.78       36.69      6.08 o 
  -2  18   2       67.53       67.83      6.26 o 
  -1  18   2       71.15       65.77      6.02 o 
   0  18   2       73.97       82.33      6.36 o 
   1  18   2      547.57      558.46     17.91 o 
   2  18   2      515.61      525.55     17.34 o 
   3  18   2        3.88       -5.38      7.29 o 
   4  18   2      104.87      107.51      9.32 o 
   5  18   2      141.39      162.24      9.11 o 
   6  18   2       99.24      100.49      9.48 o 
   7  18   2        6.18        8.97     10.44 o 
  -6  19   2       18.01       20.76      8.94 o 
  -5  19   2       57.39       56.33      7.72 o 
  -4  19   2       13.35        9.93      6.42 o 
  -3  19   2       33.53       35.47      6.24 o 
  -2  19   2       46.64       43.66      8.58 o 
  -1  19   2       28.19       26.24      5.87 o 
   0  19   2       11.06        2.41      5.92 o 
   1  19   2       12.04       29.10      7.92 o 
   2  19   2        7.38        0.06      6.93 o 
   3  19   2       36.89       27.65     14.38 o 
   4  19   2        8.38       11.14      6.56 o 
   5  19   2        3.54        2.35      7.11 o 
   6  19   2        4.67        9.99      7.90 o 
  -5  20   2       80.68       85.22      8.63 o 
  -4  20   2        6.53       -4.86      6.80 o 
  -3  20   2       20.14       16.91      6.41 o 
  -2  20   2        3.23       15.10      6.31 o 
  -1  20   2        9.72       30.03      6.54 o 
   0  20   2       22.70       16.92      8.52 o 
   1  20   2      280.82      269.05     13.13 o 
   2  20   2       68.13       59.95     20.11 o 
   3  20   2        1.24        6.28      7.85 o 
   4  20   2        1.35       -0.90      8.59 o 
   5  20   2       37.42       39.13      8.29 o 
  -4  21   2       88.84      101.85      8.75 o 
  -3  21   2       19.94       29.30      7.12 o 
  -2  21   2       48.38       45.45      7.68 o 
  -1  21   2       29.58       29.02      6.67 o 
   0  21   2        9.99        3.17      8.41 o 
   1  21   2        0.45        5.37     14.63 o 
   2  21   2        8.24       10.60      8.23 o 
   3  21   2        8.77        1.29      9.41 o 
   4  21   2      125.21      133.12     11.51 o 
  -2  22   2       17.46       11.18      7.24 o 
  -1  22   2       14.36       24.42      9.52 o 
   0  22   2        0.02      -11.26      9.14 o 
   1  22   2       12.31       19.33      9.86 o 
   2  22   2        1.49        5.73     13.84 o 
 -12   1   3        0.34        6.56      6.20 o 
 -11   1   3        1.56        5.18      5.50 o 
 -10   1   3      483.29      498.80     15.12 o 
  -9   1   3      317.08      285.13      9.98 o 
  -8   1   3       58.06       62.65      4.63 o 
  -7   1   3       16.88       17.51      4.59 o 
  -6   1   3     1646.47     1647.69     36.87 o 
  -5   1   3      563.72      545.35     14.01 o 
  -4   1   3     3697.62     3916.25     58.63 o 
  -3   1   3      731.73      687.01     11.28 o 
  -2   1   3     1272.78     1239.09     27.43 o 
  -1   1   3     1380.87     1610.89     29.58 o 
   0   1   3      107.34      117.68      3.94 o 
   1   1   3      938.92     1002.80     14.68 o 
   2   1   3     2326.80     2368.22     32.95 o 
   3   1   3     8248.00     8738.22    154.69 o 
   4   1   3      188.96      160.80      3.56 o 
   5   1   3      132.99      121.09      3.29 o 
   6   1   3      162.19      164.36      4.56 o 
   7   1   3      182.70      168.89      4.78 o 
   8   1   3     2145.27     2173.88     35.47 o 
   9   1   3      833.21      832.78     28.05 o 
  10   1   3      159.54      165.02      9.00 o 
  11   1   3       36.42       37.54      7.07 o 
  12   1   3       33.87       49.02      8.44 o 
 -12   2   3      130.95      141.79      8.17 o 
 -11   2   3       30.28       34.17      7.24 o 
 -10   2   3      220.90      183.17      8.65 o 
  -9   2   3      250.15      249.94     11.75 o 
  -8   2   3       29.60       42.52      8.94 o 
  -7   2   3      817.06      767.80     44.69 o 
  -6   2   3       44.08       39.07      5.61 o 
  -5   2   3      924.26      884.50     29.92 o 
  -4   2   3      287.62      309.94      8.41 o 
  -3   2   3      271.96      250.39      7.11 o 
  -2   2   3      311.86      303.54      6.75 o 
  -1   2   3     2176.69     2401.89     52.16 o 
   0   2   3     5619.93     6212.56    132.29 o 
   1   2   3     6300.51     6644.80    100.92 o 
   2   2   3      560.53      504.36      8.27 o 
   3   2   3        0.86        3.24      1.93 o 
   4   2   3        1.66        7.08      1.86 o 
   5   2   3      359.40      319.01      5.62 o 
   6   2   3      415.99      394.88      7.97 o 
   7   2   3      303.98      287.66      6.94 o 
   8   2   3      855.78      853.63     15.64 o 
   9   2   3       54.27       55.88      6.15 o 
  10   2   3       32.60       27.66      6.46 o 
  11   2   3       79.46       98.50      8.12 o 
  12   2   3       23.53       29.72      8.21 o 
 -12   3   3       30.26       24.09      6.06 o 
 -11   3   3       35.50       47.69      5.75 o 
 -10   3   3        6.24        7.03      4.75 o 
  -9   3   3      175.49      167.58      8.55 o 
  -8   3   3        7.59        9.15      3.95 o 
  -7   3   3      120.55      113.54      7.30 o 
  -6   3   3      370.58      372.19     19.90 o 
  -5   3   3      173.05      173.86      4.73 o 
  -4   3   3      216.14      222.97      4.78 o 
  -3   3   3      201.66      235.66      4.83 o 
  -2   3   3     2533.71     2973.29     51.87 o 
  -1   3   3     1236.82     1234.65     27.73 o 
   0   3   3     1492.63     1647.22     30.19 o 
   1   3   3        5.75        5.36      1.73 o 
   2   3   3     3395.54     3764.43     64.55 o 
   3   3   3      593.23      606.66     10.76 o 
   4   3   3       23.18       30.30      2.22 o 
   5   3   3      612.89      552.28      9.21 o 
   6   3   3      602.01      581.42     15.03 o 
   7   3   3      894.46      894.61     15.89 o 
   8   3   3       70.17       70.70      6.32 o 
   9   3   3      247.75      215.25     13.14 o 
  10   3   3       22.19       19.25      6.42 o 
  11   3   3        0.02       -8.14      8.83 o 
  12   3   3       37.03       30.75      8.51 o 
 -12   4   3      145.42      131.82      8.23 o 
 -11   4   3      110.22      116.89      7.10 o 
 -10   4   3       41.42       42.06      5.34 o 
  -9   4   3       61.65       67.29      4.99 o 
  -8   4   3       20.68       20.84      4.32 o 
  -7   4   3       44.11       41.53     14.32 o 
  -6   4   3      135.43      139.00      5.82 o 
  -5   4   3       28.33       15.40      2.15 o 
  -4   4   3       44.67       47.25      2.77 o 
  -3   4   3       57.27       53.08      3.94 o 
  -2   4   3     1570.09     1574.43     24.79 o 
  -1   4   3      564.37      498.21     10.33 o 
   0   4   3      564.99      589.99     11.90 o 
   1   4   3     1696.53     1790.66     28.06 o 
   2   4   3      185.75      169.33      5.31 o 
   3   4   3      203.54      221.27      5.63 o 
   4   4   3       24.83       23.35      2.28 o 
   5   4   3      315.62      303.91      6.01 o 
   6   4   3       17.59       13.88      2.53 o 
   7   4   3      202.88      189.31      7.05 o 
   8   4   3      330.98      355.18      8.45 o 
   9   4   3      503.45      532.08     19.92 o 
  10   4   3       11.97       15.74      6.43 o 
  11   4   3       25.97       29.03     10.28 o 
  12   4   3       36.33       48.61     12.15 o 
 -12   5   3        1.48       -0.70      6.39 o 
 -11   5   3       14.21       12.94      5.78 o 
 -10   5   3        4.66        0.11      4.55 o 
  -9   5   3      158.38      147.00      6.50 o 
  -8   5   3      951.08      921.17     46.21 o 
  -7   5   3      122.45      116.85      5.19 o 
  -6   5   3      661.60      704.38     12.58 o 
  -5   5   3      395.84      415.40      7.16 o 
  -4   5   3       55.06       68.32      2.60 o 
  -3   5   3     1063.78      977.53     14.34 o 
  -2   5   3      141.21      122.90      3.33 o 
  -1   5   3     3575.87     3933.74     70.09 o 
   0   5   3      524.16      554.29     11.38 o 
   1   5   3      229.77      204.17      4.55 o 
   2   5   3     2846.62     3176.77     43.55 o 
   3   5   3     2330.78     2344.18     32.73 o 
   4   5   3        1.46        4.63      2.17 o 
   5   5   3       13.70       12.58      2.69 o 
   6   5   3      165.66      170.24      4.64 o 
   7   5   3     2092.86     2117.20     33.88 o 
   8   5   3      954.39      947.66     17.09 o 
   9   5   3      133.14      131.11      7.92 o 
  10   5   3       36.93       37.17      7.63 o 
  11   5   3       18.42       24.12      6.90 o 
 -12   6   3       14.90       19.64      6.86 o 
 -11   6   3       67.71       75.41     11.29 o 
 -10   6   3        6.31        9.27      5.02 o 
  -9   6   3       19.60       22.29      4.44 o 
  -8   6   3      102.65       99.89      7.44 o 
  -7   6   3       89.93       84.64      6.06 o 
  -6   6   3       42.45       46.05      3.33 o 
  -5   6   3      690.19      661.17     10.43 o 
  -4   6   3     3702.60     3886.84     52.97 o 
  -3   6   3       63.38       98.79      2.88 o 
  -2   6   3      238.86      223.12      4.81 o 
  -1   6   3     1609.75     1916.10     35.14 o 
   0   6   3      372.17      440.84      9.55 o 
   1   6   3      888.32     1006.79     16.51 o 
   2   6   3      343.00      393.73      6.72 o 
   3   6   3     7520.64     7963.50    107.34 o 
   4   6   3     2122.45     2000.38     28.42 o 
   5   6   3       14.58       10.15      3.40 o 
   6   6   3       16.19       12.12      3.54 o 
   7   6   3      321.59      302.03      6.69 o 
   8   6   3        3.25        0.89      3.48 o 
   9   6   3       96.93       92.27      7.14 o 
  10   6   3       16.72       23.79      6.53 o 
  11   6   3        0.01       -1.05      9.52 o 
 -12   7   3        0.87        8.60      7.44 o 
 -11   7   3        6.61        6.24      6.22 o 
 -10   7   3       10.86       12.60      5.14 o 
  -9   7   3       97.52       74.48      5.77 o 
  -8   7   3      135.54      108.81      5.44 o 
  -7   7   3       64.90       59.78      4.29 o 
  -6   7   3      170.20      177.10      6.49 o 
  -5   7   3        7.09        9.20      3.63 o 
  -4   7   3       10.33       11.41      2.08 o 
  -3   7   3      393.67      333.94      6.27 o 
  -2   7   3     1782.09     1944.65     27.23 o 
  -1   7   3     1838.60     1900.47     35.01 o 
   0   7   3      289.81      334.21      7.87 o 
   1   7   3       14.02       13.41      2.33 o 
   2   7   3        0.29        1.78      2.22 o 
   3   7   3      376.31      360.49      6.62 o 
   4   7   3       91.02       93.17      3.22 o 
   5   7   3      666.73      637.83     10.62 o 
   6   7   3      740.43      715.74     11.87 o 
   7   7   3        8.02        7.22      3.01 o 
   8   7   3       49.71       56.13      4.39 o 
   9   7   3       32.91       35.06      6.33 o 
  10   7   3        4.91       -6.33      6.29 o 
  11   7   3        9.88       -1.77      9.41 o 
 -12   8   3        0.87       10.32      9.18 o 
 -11   8   3       38.92       34.24      8.40 o 
 -10   8   3       21.55       25.15      7.20 o 
  -9   8   3      145.06      152.71      7.10 o 
  -8   8   3      283.03      278.75     11.59 o 
  -7   8   3       55.36       52.07      4.19 o 
  -6   8   3       84.15      101.97      4.09 o 
  -5   8   3       41.61       39.70      2.83 o 
  -4   8   3      759.76      699.61     10.98 o 
  -3   8   3       30.60       34.31      2.19 o 
  -2   8   3       37.51       43.62      2.19 o 
  -1   8   3      105.91      111.25      4.25 o 
   0   8   3      901.58      961.13     18.85 o 
   1   8   3      167.53      154.12      4.19 o 
   2   8   3        0.54        1.57      2.07 o 
   3   8   3      924.05      840.84     13.05 o 
   4   8   3      907.72      908.48     14.12 o 
   5   8   3      192.34      228.47      5.23 o 
   6   8   3       18.03       12.79      3.11 o 
   7   8   3        7.52       11.32      3.22 o 
   8   8   3        3.92        3.08      3.96 o 
   9   8   3       12.10       10.36      6.01 o 
  10   8   3       48.91       53.36      7.59 o 
  11   8   3       12.95       17.16      7.99 o 
 -11   9   3        4.29       -0.45     14.54 o 
 -10   9   3       82.93       87.53     16.10 o 
  -9   9   3       25.47       18.93      6.71 o 
  -8   9   3      373.58      365.73     26.30 o 
  -7   9   3      140.88      137.85      7.79 o 
  -6   9   3     1246.82     1247.73     28.74 o 
  -5   9   3      823.18      808.55     14.50 o 
  -4   9   3      464.13      458.00      9.21 o 
  -3   9   3      132.41      137.55      4.44 o 
  -2   9   3     1289.87     1236.39     22.02 o 
  -1   9   3      131.34      126.70      4.54 o 
   0   9   3      138.47      150.21      4.90 o 
   1   9   3      694.49      652.28     11.54 o 
   2   9   3      321.76      309.21      6.64 o 
   3   9   3      101.08      102.72      3.84 o 
   4   9   3      109.61      134.88      4.03 o 
   5   9   3      664.00      629.14     19.50 o 
   6   9   3     2154.55     2137.89     30.89 o 
   7   9   3     1095.84     1132.56     17.84 o 
   8   9   3        6.10        8.35      4.64 o 
   9   9   3       11.82       -1.34      6.30 o 
  10   9   3      101.95      123.26     13.24 o 
  11   9   3      133.22      141.39     10.93 o 
 -11  10   3       10.75       15.27      8.84 o 
 -10  10   3       26.68       24.87      7.79 o 
  -9  10   3        0.44        1.01      6.66 o 
  -8  10   3       16.39       29.45      7.26 o 
  -7  10   3      184.87      168.00     11.21 o 
  -6  10   3       35.59       47.19      4.51 o 
  -5  10   3        3.11        5.20      3.12 o 
  -4  10   3       64.01       70.04      3.77 o 
  -3  10   3      188.89      177.21      5.08 o 
  -2  10   3      100.75      112.96      4.08 o 
  -1  10   3      256.03      250.99     13.14 o 
   0  10   3      146.14      144.15      7.58 o 
   1  10   3      134.32      171.17      5.75 o 
   2  10   3      125.13      108.80      4.00 o 
   3  10   3      297.44      273.26      6.53 o 
   4  10   3      301.41      286.11      6.06 o 
   5  10   3       26.77       40.32      5.32 o 
   6  10   3       53.42       52.41      3.68 o 
   7  10   3       16.79       19.58      3.80 o 
   8  10   3       10.27        7.47      5.93 o 
   9  10   3      173.99      176.98      9.58 o 
  10  10   3       11.19       20.72      7.81 o 
 -11  11   3       23.06       21.59      9.35 o 
 -10  11   3        0.18        8.02      7.63 o 
  -9  11   3        0.22       11.72      9.72 o 
  -8  11   3      173.92      186.15     11.03 o 
  -7  11   3      190.83      188.38      9.62 o 
  -6  11   3      471.47      447.70     11.36 o 
  -5  11   3      155.55      139.79      4.90 o 
  -4  11   3        2.56        3.71      2.74 o 
  -3  11   3      463.79      499.44     10.01 o 
  -2  11   3      170.35      154.72      4.80 o 
  -1  11   3       12.52        8.07      2.82 o 
   0  11   3      363.05      356.08      8.91 o 
   1  11   3      138.40      117.57      6.69 o 
   2  11   3      227.06      225.23     12.49 o 
   3  11   3      957.58      872.76     15.54 o 
   4  11   3       30.63       37.67      3.15 o 
   5  11   3      559.46      582.56     10.40 o 
   6  11   3      421.70      438.67     15.05 o 
   7  11   3      180.24      195.96      6.00 o 
   8  11   3      120.59      106.91      6.45 o 
   9  11   3       26.48       26.17      7.78 o 
  10  11   3       31.45       41.68     10.78 o 
 -10  12   3       77.96      104.05     16.80 o 
  -9  12   3       45.30       50.86     12.17 o 
  -8  12   3       49.56       34.40      7.21 o 
  -7  12   3       24.14       21.93      6.62 o 
  -6  12   3      100.14       96.41      5.77 o 
  -5  12   3       19.68       17.60      3.71 o 
  -4  12   3        1.33        6.08      3.07 o 
  -3  12   3       14.95       27.00      3.44 o 
  -2  12   3       35.66       35.86      3.35 o 
  -1  12   3      116.46      107.79      8.70 o 
   0  12   3       56.58       60.54      4.08 o 
   1  12   3      710.38      700.24     15.25 o 
   2  12   3        0.21        9.20      3.21 o 
   3  12   3     1594.84     1720.63     56.87 o 
   4  12   3     1650.89     1710.98     33.46 o 
   5  12   3       19.29       20.35      4.06 o 
   6  12   3      283.60      289.31      9.12 o 
   7  12   3       68.44       71.79      5.39 o 
   8  12   3        7.95        5.55      8.35 o 
   9  12   3        1.56        0.39     10.88 o 
  10  12   3        7.85       -7.28     11.38 o 
 -10  13   3       49.21       55.14      9.45 o 
  -9  13   3      200.09      207.39     11.43 o 
  -8  13   3       18.18       19.40      7.12 o 
  -7  13   3        5.26       12.10      6.60 o 
  -6  13   3        0.76       -1.64      4.62 o 
  -5  13   3      349.20      336.84      8.51 o 
  -4  13   3      243.66      258.37      7.03 o 
  -3  13   3      118.35      105.96      4.82 o 
  -2  13   3      164.00      159.22      5.33 o 
  -1  13   3       25.71       17.14      3.60 o 
   0  13   3       34.55       31.25      3.87 o 
   1  13   3      310.10      283.05      8.31 o 
   2  13   3      291.34      261.28      7.99 o 
   3  13   3      677.17      662.88     18.64 o 
   4  13   3     1069.46     1071.04     22.58 o 
   5  13   3      155.46      152.62      8.87 o 
   6  13   3        7.81        5.92      5.00 o 
   7  13   3       14.47       16.22      5.84 o 
   8  13   3       34.22       53.74      9.39 o 
 -10  14   3       10.71        5.30      9.04 o 
  -9  14   3        0.60       -8.90      7.46 o 
  -8  14   3        3.75      -15.48     12.31 o 
  -7  14   3      204.69      201.21     10.86 o 
  -6  14   3      256.80      236.44      8.39 o 
  -5  14   3      188.51      215.61      8.29 o 
  -4  14   3       73.15       59.12      6.77 o 
  -3  14   3      387.60      382.41      8.87 o 
  -2  14   3       62.47       74.51      4.61 o 
  -1  14   3        3.59        5.34      3.55 o 
   0  14   3     1174.19     1189.91     39.89 o 
   1  14   3     2006.59     1941.35     60.62 o 
   2  14   3        0.71       -6.65      4.43 o 
   3  14   3      761.27      840.68     22.66 o 
   4  14   3      145.73      154.79      6.92 o 
   5  14   3        0.08       -6.26      6.80 o 
   6  14   3       62.04       57.48      6.39 o 
   7  14   3       23.55       20.21      6.61 o 
   8  14   3       34.12       50.24     23.40 o 
  -9  15   3        5.56        8.00      8.86 o 
  -8  15   3       29.29       28.12      7.75 o 
  -7  15   3      167.68      171.38     10.55 o 
  -6  15   3       95.95       95.52      6.71 o 
  -5  15   3       41.61       48.23      5.92 o 
  -4  15   3     1248.24     1206.00     21.47 o 
  -3  15   3      572.54      537.11     11.43 o 
  -2  15   3        0.13       -1.48      3.91 o 
  -1  15   3      127.19      110.12      5.68 o 
   0  15   3      124.32      112.10      7.65 o 
   1  15   3       27.94       20.89      4.64 o 
   2  15   3       32.70       34.85      6.06 o 
   3  15   3       76.61       76.66      7.09 o 
   4  15   3      151.00      147.10      7.31 o 
   5  15   3       84.83       87.60      7.03 o 
   6  15   3      251.16      272.13     10.62 o 
   7  15   3        0.01       -2.09     12.53 o 
   8  15   3        1.72        3.25      9.21 o 
  -8  16   3        2.49        2.40     12.74 o 
  -7  16   3        2.99       12.81     11.81 o 
  -6  16   3        7.65       14.28      6.96 o 
  -5  16   3        1.48        1.55      5.36 o 
  -4  16   3      684.84      632.49     15.46 o 
  -3  16   3      102.71      102.48      6.32 o 
  -2  16   3       92.01       85.33      5.75 o 
  -1  16   3      232.25      247.12      8.51 o 
   0  16   3      684.74      712.70     20.32 o 
   1  16   3       60.83       56.76      5.53 o 
   2  16   3       78.91       71.20      7.32 o 
   3  16   3      254.78      265.66     11.62 o 
   4  16   3       11.48       15.97      7.14 o 
   5  16   3       44.32       35.02     10.74 o 
   6  16   3       30.32       31.98      7.79 o 
   7  16   3       12.23       13.73      7.84 o 
   8  16   3       43.43       75.71     11.11 o 
  -8  17   3        0.61        8.13     13.20 o 
  -7  17   3        8.10      -17.19     11.46 o 
  -6  17   3        0.01        4.89      7.71 o 
  -5  17   3        0.85       -1.84      5.75 o 
  -4  17   3        5.89        1.87      5.39 o 
  -3  17   3       83.84      100.81      6.63 o 
  -2  17   3      119.08      111.19      6.82 o 
  -1  17   3       12.96        8.31      4.97 o 
   0  17   3       25.55       14.99      5.15 o 
   1  17   3       74.15       71.28      6.77 o 
   2  17   3      459.39      444.37     15.40 o 
   3  17   3       19.75       23.13      7.10 o 
   4  17   3        0.27       -2.78      7.14 o 
   5  17   3       65.33       78.60      7.80 o 
   6  17   3       59.95       59.46      7.76 o 
   7  17   3       32.16       36.46      8.21 o 
  -7  18   3        4.28        7.01     13.01 o 
  -6  18   3        7.15        5.77      9.37 o 
  -5  18   3        7.01        1.27      6.79 o 
  -4  18   3       66.24       82.69      7.50 o 
  -3  18   3      237.19      214.36      9.10 o 
  -2  18   3        9.81       15.67      5.51 o 
  -1  18   3      107.25       86.05      6.76 o 
   0  18   3       53.14       56.32      6.38 o 
   1  18   3       11.24        5.37      5.96 o 
   2  18   3       23.45       17.75      7.99 o 
   3  18   3        1.30        4.13      7.11 o 
   4  18   3        2.52        2.61      8.69 o 
   5  18   3       10.02       18.25      8.33 o 
   6  18   3        9.58        8.87      8.25 o 
  -6  19   3        5.41       13.55      8.60 o 
  -5  19   3       19.09       10.95      7.18 o 
  -4  19   3       87.99       84.11      7.84 o 
  -3  19   3       93.46       96.19      7.68 o 
  -2  19   3      220.00      249.34      9.98 o 
  -1  19   3      176.36      177.75      8.70 o 
   0  19   3       37.11       29.05      6.17 o 
   1  19   3       36.32       30.95      8.39 o 
   2  19   3      148.71      166.58     11.20 o 
   3  19   3       31.19       38.81      8.19 o 
   4  19   3        7.39       18.93      8.78 o 
   5  19   3       15.95       36.26     10.23 o 
  -5  20   3        1.47      -13.44      8.96 o 
  -4  20   3       12.45       14.78      7.19 o 
  -3  20   3       17.96       17.48      7.65 o 
  -2  20   3        1.32       -4.47      6.73 o 
  -1  20   3       28.92       35.24      6.50 o 
   0  20   3        7.18        2.21      6.21 o 
   1  20   3       10.40        5.63      7.83 o 
   2  20   3        2.45       -6.12      8.14 o 
   3  20   3        3.47      -12.82     21.46 o 
   4  20   3        4.61        9.82     10.14 o 
  -4  21   3        0.90       14.43      9.57 o 
  -3  21   3        2.68        6.53      6.89 o 
  -2  21   3       49.40       66.52      7.75 o 
  -1  21   3       59.84       57.44      7.49 o 
   0  21   3       24.56       43.30      9.27 o 
   1  21   3        0.48       -7.62      9.33 o 
   2  21   3        0.45       -1.36      8.63 o 
   3  21   3       97.13       92.84     11.75 o 
 -12   0   4       22.28       24.93      9.99 o 
 -11   0   4       23.65       23.92      8.25 o 
 -10   0   4      397.53      350.56     17.23 o 
  -9   0   4      116.41      107.46      9.21 o 
  -7   0   4       41.57       22.84      5.34 o 
  -6   0   4      489.90      475.44     18.58 o 
  -5   0   4     2095.69     1928.34     42.03 o 
  -4   0   4      565.86      506.28     12.66 o 
  -3   0   4     1714.09     2045.59     37.26 o 
  -2   0   4     1023.64     1225.34     28.66 o 
  -1   0   4     1036.86     1158.32     37.63 o 
   0   0   4    10556.36    11028.20    331.05 o 
   1   0   4      599.75      524.41     19.59 o 
   2   0   4     1216.89     1307.47     30.03 o 
   3   0   4       59.27       64.68      4.44 o 
   4   0   4     1368.11     1452.18     33.41 o 
   5   0   4     3045.05     3048.55     66.87 o 
   6   0   4     2768.27     2757.16     51.21 o 
   7   0   4     1795.65     1844.02     35.80 o 
   8   0   4       34.93       44.27      5.69 o 
   9   0   4       60.46       78.35     10.30 o 
  10   0   4      368.41      317.62     17.69 o 
  11   0   4       24.10       54.85     11.19 o 
 -12   1   4        5.38        0.80      8.48 o 
 -11   1   4        3.79        5.67      5.54 o 
 -10   1   4       61.89       60.41      6.20 o 
  -9   1   4       79.23       78.14      7.95 o 
  -8   1   4      664.15      643.41     26.90 o 
  -7   1   4       19.56       21.56      4.02 o 
  -6   1   4      309.62      291.07      9.13 o 
  -5   1   4        1.79        4.09      2.70 o 
  -4   1   4     1701.13     1750.45     24.60 o 
  -3   1   4       65.27       64.51      2.81 o 
  -2   1   4     2778.25     2880.73     52.03 o 
  -1   1   4     1540.44     1582.87     29.61 o 
   0   1   4      298.88      324.72      8.01 o 
   1   1   4      823.01      826.49     14.31 o 
   2   1   4     2094.78     2301.62     32.50 o 
   3   1   4     2472.94     2587.22     36.42 o 
   4   1   4       22.42       17.05      2.42 o 
   5   1   4       18.23       14.27      2.51 o 
   6   1   4        0.48        2.23      2.82 o 
   7   1   4       35.74       48.08      3.77 o 
   8   1   4      732.20      722.04     11.97 o 
   9   1   4       68.07       55.77      6.34 o 
  10   1   4       64.37       64.03      7.10 o 
  11   1   4       21.30       13.88     10.16 o 
 -12   2   4        1.36        6.07      6.40 o 
 -11   2   4        9.19        7.47      6.27 o 
 -10   2   4        7.35        3.21      8.44 o 
  -9   2   4      986.03      951.35     23.99 o 
  -8   2   4      240.11      239.97      9.04 o 
  -7   2   4      785.60      812.59     20.42 o 
  -6   2   4       14.84       14.07      3.09 o 
  -5   2   4     1017.23      963.75     14.09 o 
  -4   2   4      270.89      256.03      8.33 o 
  -3   2   4        3.08        1.40      2.17 o 
  -2   2   4     2367.30     2503.23     54.65 o 
  -1   2   4      669.99      676.00     16.64 o 
   0   2   4      211.06      225.10      6.33 o 
   1   2   4      176.07      173.21      4.73 o 
   2   2   4      217.41      199.89      5.51 o 
   3   2   4     1381.08     1499.15     21.99 o 
   4   2   4      217.20      207.61      4.96 o 
   5   2   4     1281.05     1240.31     18.90 o 
   6   2   4      342.59      312.95      6.79 o 
   7   2   4      722.28      739.87     12.80 o 
   8   2   4       83.56      100.23      5.19 o 
   9   2   4      129.90      125.27      7.87 o 
  10   2   4      104.53       86.63      7.79 o 
  11   2   4        0.58        0.50      7.01 o 
 -12   3   4       11.67       17.81      6.44 o 
 -11   3   4       38.67       39.67      7.06 o 
 -10   3   4        1.15        1.64      5.06 o 
  -9   3   4        8.03       10.30      4.20 o 
  -8   3   4       12.14        8.39      3.69 o 
  -7   3   4      222.41      232.02     23.25 o 
  -6   3   4      125.76      117.98      5.46 o 
  -5   3   4       36.37       51.33      2.64 o 
  -4   3   4     2093.85     2095.55     32.40 o 
  -3   3   4     6424.57     7214.29    107.52 o 
  -2   3   4     3125.96     3086.13     66.90 o 
  -1   3   4       64.02       40.01      4.41 o 
   0   3   4     1734.57     1806.69     40.63 o 
   1   3   4      283.78      276.27      5.91 o 
   2   3   4     1239.78     1246.23     18.11 o 
   3   3   4     9268.15    10407.58    154.94 o 
   4   3   4      797.61      877.73     15.26 o 
   5   3   4      152.36      144.75      4.84 o 
   6   3   4       18.02       14.08      3.04 o 
   7   3   4       42.26       49.79      4.12 o 
   8   3   4       58.58       59.92      5.67 o 
   9   3   4      192.11      199.99     19.57 o 
  10   3   4        1.42       12.33      6.47 o 
  11   3   4        4.83        9.43      7.39 o 
 -12   4   4        0.08        6.74      6.14 o 
 -11   4   4      185.86      191.77      8.77 o 
 -10   4   4      311.13      327.38     10.26 o 
  -9   4   4      388.44      381.09     23.26 o 
  -8   4   4      101.50      114.49      6.18 o 
  -7   4   4      116.03      115.22      5.86 o 
  -6   4   4      812.89      739.61     32.67 o 
  -5   4   4       43.90       52.82      2.91 o 
  -4   4   4      939.61      958.60     24.09 o 
  -3   4   4     1823.49     2139.99     33.13 o 
  -2   4   4       41.70       34.07      7.72 o 
  -1   4   4      181.36      205.61      7.12 o 
   0   4   4        0.76        1.88      2.55 o 
   1   4   4       81.40      125.51      3.75 o 
   2   4   4      341.69      298.41      8.25 o 
   3   4   4     1457.47     1648.41     26.48 o 
   4   4   4     1609.86     1744.58     28.06 o 
   5   4   4      293.04      241.75      5.45 o 
   6   4   4      591.64      554.85     11.63 o 
   7   4   4      446.42      420.49     14.18 o 
   8   4   4       13.41       18.25      4.96 o 
   9   4   4       60.49       60.08      8.30 o 
  10   4   4      246.53      259.53     11.56 o 
  11   4   4      205.38      222.71     12.01 o 
 -12   5   4       37.18       35.52      6.93 o 
 -11   5   4       10.36       17.29      5.75 o 
 -10   5   4       59.98       46.29      5.58 o 
  -9   5   4       14.65       23.94      4.42 o 
  -8   5   4       33.31       27.01      4.30 o 
  -7   5   4     1958.74     1935.72     45.10 o 
  -6   5   4      136.46      123.10      8.98 o 
  -5   5   4        0.68       -3.36      2.31 o 
  -4   5   4       96.41       69.96      3.06 o 
  -3   5   4      297.29      266.11      5.28 o 
  -2   5   4      179.68      209.36      5.96 o 
  -1   5   4       83.32       89.23      3.93 o 
   0   5   4     5198.40     5752.94    102.11 o 
   1   5   4     2837.12     2991.83     46.36 o 
   2   5   4        3.77       -1.43      2.48 o 
   3   5   4       32.48       44.43      2.85 o 
   4   5   4      199.37      200.90      7.91 o 
   5   5   4      347.47      357.45      7.04 o 
   6   5   4        0.04        1.90      3.09 o 
   7   5   4      290.16      274.70     12.73 o 
   8   5   4       25.47       22.41      4.00 o 
   9   5   4      324.89      321.41     12.14 o 
  10   5   4       78.56       83.58     10.39 o 
  11   5   4        0.00       14.21      7.75 o 
 -12   6   4       14.25       20.53      7.18 o 
 -11   6   4       15.23        6.95      5.57 o 
 -10   6   4       19.54       30.68      5.28 o 
  -9   6   4        0.62       11.00      4.71 o 
  -8   6   4      184.80      177.41      7.17 o 
  -7   6   4       37.61       34.72      4.65 o 
  -6   6   4       34.02       29.10      5.02 o 
  -5   6   4      652.94      652.44     10.57 o 
  -4   6   4      605.73      603.05      9.83 o 
  -3   6   4      516.47      497.93      8.38 o 
  -2   6   4      348.75      378.55      7.45 o 
  -1   6   4      214.43      203.31      5.83 o 
   0   6   4        0.08        3.08      2.66 o 
   1   6   4       74.37       80.63      3.28 o 
   2   6   4      135.70      132.39      4.35 o 
   3   6   4      297.85      341.17      7.40 o 
   4   6   4       32.47       32.38      3.05 o 
   5   6   4      616.09      574.75     10.06 o 
   6   6   4      578.86      535.95     18.68 o 
   7   6   4      519.59      544.57     11.64 o 
   8   6   4       21.95       25.47      4.19 o 
   9   6   4       16.74       23.57      6.65 o 
  10   6   4        3.27       -9.42      6.28 o 
  11   6   4        3.60       10.33      8.10 o 
 -12   7   4        7.67        1.08      8.84 o 
 -11   7   4        8.50       10.49      7.75 o 
 -10   7   4       10.30        9.14      7.52 o 
  -9   7   4       28.64       37.14      5.37 o 
  -8   7   4       90.08       84.79      5.46 o 
  -7   7   4      151.36      152.18      6.08 o 
  -6   7   4       48.64       60.03      3.54 o 
  -5   7   4       21.12       15.81      2.74 o 
  -4   7   4        0.79        3.24      2.24 o 
  -3   7   4        6.65       15.88      2.11 o 
  -2   7   4      153.82      152.86      5.13 o 
  -1   7   4      716.37      725.58     14.92 o 
   0   7   4     3121.54     2995.54     54.35 o 
   1   7   4     1402.12     1433.99     23.26 o 
   2   7   4      400.24      382.81      7.72 o 
   3   7   4      231.35      214.73      5.61 o 
   4   7   4      481.97      520.86     16.20 o 
   5   7   4       48.87       49.06      3.25 o 
   6   7   4       77.90       94.03      4.08 o 
   7   7   4      459.53      451.60     10.79 o 
   8   7   4       89.79       97.55      5.16 o 
   9   7   4       82.61       83.00      6.86 o 
  10   7   4        0.03       -5.02      6.90 o 
  11   7   4       39.02       42.93      8.57 o 
 -11   8   4       27.59       42.02      8.81 o 
 -10   8   4      301.11      325.55     13.55 o 
  -9   8   4      376.31      377.61     14.13 o 
  -8   8   4        0.73        0.02      6.06 o 
  -7   8   4        3.83        5.74      3.87 o 
  -6   8   4      225.32      240.11      6.64 o 
  -5   8   4        7.29       10.14      3.50 o 
  -4   8   4       92.77       83.42      3.26 o 
  -3   8   4       10.12       13.13      2.76 o 
  -2   8   4     1235.58     1206.96     19.83 o 
  -1   8   4      629.75      680.37     14.26 o 
   0   8   4      304.77      286.88      7.47 o 
   1   8   4      235.76      292.64     11.30 o 
   2   8   4     1187.31     1183.91     19.72 o 
   3   8   4     1422.97     1379.38     26.26 o 
   4   8   4      480.47      437.04     18.26 o 
   5   8   4        1.33        0.30      2.67 o 
   6   8   4       13.56       11.64      3.32 o 
   7   8   4       42.39       53.16      4.31 o 
   8   8   4       18.40        5.98      4.08 o 
   9   8   4      285.82      294.06     10.28 o 
  10   8   4      180.64      190.78     20.30 o 
 -11   9   4        6.55       11.08      9.64 o 
 -10   9   4        3.65        8.82      7.41 o 
  -9   9   4        3.23        0.15      6.87 o 
  -8   9   4      102.34      111.84     20.59 o 
  -7   9   4      350.94      345.37     13.49 o 
  -6   9   4      334.56      338.67      9.27 o 
  -5   9   4       52.28       56.14      3.65 o 
  -4   9   4      187.83      183.61      7.48 o 
  -3   9   4      115.19      134.46      4.51 o 
  -2   9   4      118.78      113.36      6.58 o 
  -1   9   4      775.86      836.34     17.17 o 
   0   9   4      228.56      238.25      6.87 o 
   1   9   4        1.16       -1.81      2.80 o 
   2   9   4        1.24        7.24      3.04 o 
   3   9   4      243.03      255.67      7.47 o 
   4   9   4       96.85      104.40      5.07 o 
   5   9   4      406.30      394.88      9.03 o 
   6   9   4      519.75      508.92      9.74 o 
   7   9   4        0.91        4.40      3.85 o 
   8   9   4        0.87        0.70      4.38 o 
   9   9   4        0.46        1.34      6.13 o 
  10   9   4       32.36       44.47     10.41 o 
 -11  10   4       11.51       -2.98      8.82 o 
 -10  10   4       10.61       21.06      8.36 o 
  -9  10   4       69.38       62.96      8.48 o 
  -8  10   4      259.99      286.95     12.22 o 
  -7  10   4      431.90      434.37     14.95 o 
  -6  10   4       91.01       91.20      5.52 o 
  -5  10   4      162.34      155.10      5.41 o 
  -4  10   4       23.72       17.58      3.29 o 
  -3  10   4       71.52       72.26      3.69 o 
  -2  10   4      133.85      126.76      5.35 o 
  -1  10   4     1474.81     1511.42     29.08 o 
   0  10   4      163.35      133.18      6.92 o 
   1  10   4      945.44      943.58     25.19 o 
   2  10   4      952.64      871.43     43.49 o 
   3  10   4      638.86      663.16     14.37 o 
   4  10   4      226.71      216.06      7.11 o 
   5  10   4        3.03       -3.08      3.02 o 
   6  10   4      115.89      111.64      4.74 o 
   7  10   4      289.83      294.94      8.09 o 
   8  10   4      108.65      116.92      6.16 o 
   9  10   4        2.34        1.91      6.65 o 
  10  10   4        4.78       -1.86      8.66 o 
 -10  11   4       36.13       44.25      8.10 o 
  -9  11   4       45.64       45.39      8.31 o 
  -8  11   4      134.34      111.51      8.85 o 
  -7  11   4       64.92       70.10     10.78 o 
  -6  11   4      703.84      724.35     16.39 o 
  -5  11   4        4.63       11.34      3.42 o 
  -4  11   4       27.60       20.84      3.65 o 
  -3  11   4      162.44      190.60      5.80 o 
  -2  11   4       33.79       36.41      5.30 o 
  -1  11   4      126.24      117.71      5.13 o 
   0  11   4      179.88      174.55      6.10 o 
   1  11   4      481.26      468.24     13.81 o 
   2  11   4      453.62      434.76     10.68 o 
   3  11   4        0.48        9.65      4.43 o 
   4  11   4        7.20        9.19      6.25 o 
   5  11   4      189.22      190.97      5.52 o 
   6  11   4      324.07      331.77      7.65 o 
   7  11   4       59.14       58.27      4.99 o 
   8  11   4       29.02       25.29      5.45 o 
   9  11   4       67.74       70.89      8.20 o 
  10  11   4       30.29       52.43      9.42 o 
 -10  12   4        1.90        5.59      9.93 o 
  -9  12   4      155.08      158.43     10.56 o 
  -8  12   4        3.17        5.31      7.17 o 
  -7  12   4       93.20       88.78      7.74 o 
  -6  12   4       38.04       48.89      5.89 o 
  -5  12   4     1464.83     1543.12     26.22 o 
  -4  12   4       84.49       97.73      4.78 o 
  -3  12   4     1074.48     1031.36     18.37 o 
  -2  12   4      360.98      368.81      8.64 o 
  -1  12   4       10.34       13.65      3.48 o 
   0  12   4        0.30        1.11      3.37 o 
   1  12   4      700.72      673.26     17.59 o 
   2  12   4      306.74      291.33     12.94 o 
   3  12   4     2166.75     2269.49     52.52 o 
   4  12   4       36.39       41.14      5.47 o 
   5  12   4     1411.13     1405.34     34.87 o 
   6  12   4       82.56       86.29      5.33 o 
   7  12   4        1.97        1.22      5.46 o 
   8  12   4       44.05       45.84      7.74 o 
   9  12   4        5.47        6.96      9.76 o 
 -10  13   4       69.62       66.33      9.75 o 
  -9  13   4       61.89       62.34      9.26 o 
  -8  13   4        5.28        6.41      7.83 o 
  -7  13   4       51.69       48.44      7.90 o 
  -6  13   4       10.35        7.19      5.73 o 
  -5  13   4        2.76       -0.34      3.92 o 
  -4  13   4       53.97       58.83      4.58 o 
  -3  13   4     2051.37     2017.49     33.31 o 
  -2  13   4      743.30      759.27     14.46 o 
  -1  13   4      308.10      269.23      8.27 o 
   0  13   4     1345.89     1350.95     33.09 o 
   1  13   4      875.12      909.74     19.43 o 
   2  13   4      116.81      129.99      6.52 o 
   3  13   4      420.94      430.99     14.14 o 
   4  13   4      296.58      300.45     11.60 o 
   5  13   4       21.08       21.11      6.66 o 
   6  13   4        0.17        4.39      4.82 o 
   7  13   4        1.61       -5.50      6.44 o 
   9  13   4        5.24        7.05     17.34 o 
  -9  14   4        8.51        1.85      9.05 o 
  -8  14   4       13.10       11.50      8.04 o 
  -7  14   4       87.88      106.33      9.28 o 
  -6  14   4      470.85      504.32     13.64 o 
  -5  14   4      253.99      249.77      7.43 o 
  -4  14   4      281.70      289.22      7.87 o 
  -3  14   4      111.44      115.97      5.51 o 
  -2  14   4      576.27      580.80     14.56 o 
  -1  14   4      372.73      361.72     10.17 o 
   0  14   4      150.42      163.20     11.91 o 
   1  14   4      247.33      262.06     13.78 o 
   2  14   4      302.28      296.05      9.42 o 
   3  14   4       80.60       97.88      7.66 o 
   4  14   4       74.11       81.88      7.63 o 
   5  14   4      106.77      128.67     12.54 o 
   6  14   4      172.08      187.49     22.74 o 
   7  14   4       83.05       93.47      7.90 o 
   8  14   4       38.08       39.29     14.17 o 
  -9  15   4        1.93       31.47     26.67 o 
  -8  15   4        0.58        9.38      8.47 o 
  -7  15   4       17.62       20.39      7.58 o 
  -6  15   4        0.36       12.94      5.52 o 
  -5  15   4       45.97       52.52      5.18 o 
  -4  15   4       14.27        6.96      5.29 o 
  -3  15   4      454.83      455.27     10.51 o 
  -2  15   4     1427.90     1428.93     35.43 o 
  -1  15   4        3.26        2.07      3.89 o 
   0  15   4     1606.42     1624.44     39.43 o 
   1  15   4      193.19      204.60      9.96 o 
   2  15   4      774.94      776.24     43.32 o 
   3  15   4      112.17      104.71      8.44 o 
   4  15   4       20.41       29.61      7.14 o 
   5  15   4      226.22      214.51     13.24 o 
   6  15   4      378.49      407.47     15.92 o 
   7  15   4       10.26       15.28      7.69 o 
   8  15   4       70.43       95.77     15.79 o 
  -8  16   4       24.41       17.54     10.55 o 
  -7  16   4       45.61       52.39     12.60 o 
  -6  16   4        0.03       -0.09      6.45 o 
  -5  16   4       94.44       93.51      6.99 o 
  -4  16   4      149.33      169.47      8.16 o 
  -3  16   4       29.64       15.44      5.39 o 
  -2  16   4      204.22      222.44      8.61 o 
  -1  16   4      190.63      181.85      7.83 o 
   0  16   4        3.68        8.96      4.94 o 
   1  16   4        2.16        0.97      5.08 o 
   2  16   4      358.84      367.26     14.02 o 
   3  16   4      248.12      260.61     12.26 o 
   4  16   4       64.50       53.43      8.21 o 
   5  16   4       62.54       60.99      8.77 o 
   6  16   4       31.05       35.37      9.11 o 
   7  16   4       17.92       14.25     11.57 o 
  -7  17   4        9.77        2.25     12.31 o 
  -6  17   4        3.66        2.94      8.05 o 
  -5  17   4      171.41      176.26     10.59 o 
  -4  17   4       13.65        9.61      5.74 o 
  -3  17   4      100.09      110.73      8.02 o 
  -2  17   4       12.54       11.97      5.70 o 
  -1  17   4       42.59       46.91      8.76 o 
   0  17   4        5.89       10.19      5.45 o 
   1  17   4       11.45        8.98      5.70 o 
   2  17   4       25.22       29.12     17.46 o 
   3  17   4        2.05       -3.21      6.96 o 
   4  17   4       29.44       32.45      8.25 o 
   5  17   4        6.81        7.89      8.20 o 
   6  17   4      104.65      120.76     11.36 o 
   7  17   4        4.16       16.65     10.84 o 
  -7  18   4        1.63        8.48     13.28 o 
  -6  18   4      312.40      348.32     16.51 o 
  -5  18   4      363.33      400.25     25.05 o 
  -4  18   4       24.27       34.57     12.87 o 
  -3  18   4      156.01      177.82      9.10 o 
  -2  18   4       58.28       64.55      8.76 o 
  -1  18   4        6.81       19.90      5.82 o 
   0  18   4       14.16       12.04      5.79 o 
   1  18   4       18.33       19.49      7.69 o 
   2  18   4       30.53       45.57      8.58 o 
   3  18   4       98.76      103.64     13.72 o 
   4  18   4       41.40       69.50     16.43 o 
   5  18   4      309.03      360.00     15.98 o 
   6  18   4       90.20      113.79     11.74 o 
  -6  19   4        1.02       -0.58     10.21 o 
  -5  19   4        1.10       19.55      8.86 o 
  -4  19   4        0.55       -0.82      6.53 o 
  -3  19   4        4.16        3.29      7.21 o 
  -2  19   4        0.05        3.30      6.17 o 
  -1  19   4        4.84       -0.77      6.14 o 
   0  19   4       37.11       25.63      6.50 o 
   1  19   4        0.98        0.44      7.04 o 
   2  19   4       26.19       29.17      8.66 o 
   3  19   4        1.33       18.35      8.99 o 
   4  19   4       59.46       52.90     10.14 o 
   5  19   4        0.72       12.64     10.00 o 
  -4  20   4        0.20       -4.46      9.30 o 
  -3  20   4       15.33       16.58      7.39 o 
  -2  20   4        5.38        5.68      6.74 o 
  -1  20   4       11.11        6.19     10.09 o 
   0  20   4       11.28       26.26      7.06 o 
   1  20   4       48.71       45.16     10.03 o 
   2  20   4       21.89       14.61     10.07 o 
   3  20   4      208.56      230.45     18.10 o 
  -2  21   4      111.54      126.80      9.52 o 
  -1  21   4       13.06       18.84      7.40 o 
   0  21   4      194.61      206.72     10.44 o 
   1  21   4       20.78       16.61     10.02 o 
   2  21   4       70.27       62.72     11.55 o 
 -12   1   5       22.79       15.28      7.03 o 
 -11   1   5      130.51      114.47     17.32 o 
 -10   1   5      136.57      140.99      7.98 o 
  -9   1   5      390.44      401.94     17.56 o 
  -8   1   5     2192.39     2242.01     50.56 o 
  -7   1   5       56.18       65.84      5.53 o 
  -6   1   5        0.20       -1.19      3.08 o 
  -5   1   5      152.13      127.03      5.92 o 
  -4   1   5        0.69        4.81      2.05 o 
  -3   1   5      230.39      275.78      8.61 o 
  -2   1   5      519.49      567.35     12.30 o 
  -1   1   5      641.15      665.95     14.23 o 
   0   1   5       99.28      110.66      4.79 o 
   1   1   5       20.91       20.74      3.45 o 
   2   1   5     2840.98     2868.45     40.37 o 
   3   1   5      138.32       93.68      4.32 o 
   4   1   5     2403.08     2393.59     34.44 o 
   5   1   5      771.38      669.41     11.77 o 
   6   1   5        5.92        0.03      3.20 o 
   7   1   5        0.01       -1.70      3.65 o 
   8   1   5       41.64       46.56      4.48 o 
   9   1   5       42.74       34.54      6.20 o 
  10   1   5        0.04        4.65      6.61 o 
  11   1   5       35.77       55.40     10.95 o 
 -12   2   5       11.98       11.44      7.36 o 
 -11   2   5        0.92       10.47      5.96 o 
 -10   2   5      124.84      105.34      7.78 o 
  -9   2   5        9.49       11.02      5.44 o 
  -8   2   5       10.94       19.83      4.72 o 
  -7   2   5      432.67      458.37     13.44 o 
  -6   2   5     1576.16     1480.94     85.36 o 
  -5   2   5      255.94      225.44      6.19 o 
  -4   2   5      189.30      165.28      7.29 o 
  -3   2   5      862.09      975.15     18.81 o 
  -2   2   5      127.40      138.16      6.18 o 
  -1   2   5     1215.90     1317.85     30.71 o 
   0   2   5     2980.24     3277.36     59.97 o 
   1   2   5     1878.31     2004.37     38.01 o 
   2   2   5     2256.04     2381.45     54.12 o 
   3   2   5      195.40      189.06      4.99 o 
   4   2   5       17.58        8.80      2.75 o 
   5   2   5       68.86       67.18      4.85 o 
   6   2   5       78.75       80.05      4.24 o 
   7   2   5        0.03       -3.92      3.34 o 
   8   2   5       27.50       32.04      4.51 o 
   9   2   5       43.30       47.50      5.27 o 
  10   2   5      126.78      132.11      9.21 o 
  11   2   5       20.97       23.19      8.46 o 
 -12   3   5       61.35       67.92      7.53 o 
 -11   3   5        0.01       -1.62      5.94 o 
 -10   3   5        9.39       21.08      6.10 o 
  -9   3   5       22.30       17.37      5.21 o 
  -8   3   5      158.40      145.31      7.44 o 
  -7   3   5      580.99      491.53     40.16 o 
  -6   3   5      169.26      181.24      7.21 o 
  -5   3   5       94.53       89.35      3.65 o 
  -4   3   5       47.46       52.89      3.08 o 
  -3   3   5       20.88       13.87      3.10 o 
  -2   3   5      509.78      647.56     16.46 o 
  -1   3   5      442.50      564.63     15.03 o 
   0   3   5      889.25      933.55     22.90 o 
   1   3   5     1607.58     1699.37     39.21 o 
   2   3   5     1421.35     1619.52     26.22 o 
   3   3   5       22.71       24.34      2.74 o 
   4   3   5      407.16      362.70      7.40 o 
   5   3   5      116.62      112.62      4.61 o 
   6   3   5       11.87        9.72      3.45 o 
   7   3   5       68.61       68.05      4.56 o 
   8   3   5      103.21      101.83      5.56 o 
   9   3   5       30.18       26.41      5.82 o 
  10   3   5       14.41       13.16      7.00 o 
  11   3   5        5.04       -5.81      7.81 o 
 -12   4   5        0.70        4.35      6.63 o 
 -11   4   5        9.13        7.66      5.64 o 
 -10   4   5       42.06       50.46      7.10 o 
  -9   4   5        8.50       15.08      5.01 o 
  -8   4   5       64.34       58.99      5.52 o 
  -7   4   5        5.08        4.40      8.28 o 
  -6   4   5      152.34      157.35      7.03 o 
  -5   4   5      302.83      284.88      6.50 o 
  -4   4   5      186.80      161.92      4.64 o 
  -3   4   5     1501.79     1556.75     28.69 o 
  -2   4   5      160.26      172.33      6.90 o 
  -1   4   5        0.01        2.57      5.88 o 
   0   4   5     1389.28     1518.18     28.87 o 
   1   4   5      727.30      609.69     20.08 o 
   2   4   5      857.99      834.89     18.87 o 
   3   4   5      112.62      101.91      4.15 o 
   4   4   5      388.34      381.11      8.50 o 
   5   4   5       36.97       38.35      4.31 o 
   6   4   5      410.45      389.49      8.98 o 
   7   4   5       20.23       18.91      4.94 o 
   8   4   5       97.89       85.31      5.24 o 
   9   4   5        5.62        6.12      5.31 o 
  10   4   5        2.89        9.59      6.80 o 
  11   4   5       51.83       46.35     11.81 o 
 -12   5   5       77.20       81.87      7.65 o 
 -11   5   5        4.82        8.47      5.80 o 
 -10   5   5       68.97       72.65      6.73 o 
  -9   5   5      296.13      284.16      9.33 o 
  -8   5   5      446.84      439.82     19.82 o 
  -7   5   5      418.97      362.87     25.82 o 
  -6   5   5      221.73      212.62     17.34 o 
  -5   5   5      122.82      116.53      5.34 o 
  -4   5   5      130.54      149.23      4.61 o 
  -3   5   5     1288.39     1413.72     26.26 o 
  -2   5   5      739.59      854.76     17.39 o 
  -1   5   5       80.60       80.36      7.33 o 
   0   5   5     3438.81     3581.76     78.73 o 
   1   5   5      994.23     1051.35     20.76 o 
   2   5   5      225.06      191.39      6.43 o 
   3   5   5        2.94        0.33      2.57 o 
   4   5   5        6.62        6.61      3.08 o 
   5   5   5      679.00      694.04     13.31 o 
   6   5   5      810.06      828.53     15.54 o 
   7   5   5      281.34      291.42      7.90 o 
   8   5   5       27.60       34.45      4.56 o 
   9   5   5       26.54       29.35      6.04 o 
  10   5   5        0.02        2.00      7.27 o 
 -11   6   5        8.69       12.36     10.08 o 
 -10   6   5       13.07       16.06      5.52 o 
  -9   6   5        9.15       14.52      4.71 o 
  -8   6   5       57.46       60.18      7.78 o 
  -7   6   5        5.27        8.41      3.64 o 
  -6   6   5      158.68      137.62      6.01 o 
  -5   6   5       27.07       27.56      2.86 o 
  -4   6   5      349.23      310.16      6.27 o 
  -3   6   5     4841.84     5086.53     69.59 o 
  -2   6   5     1224.57     1332.06     25.77 o 
  -1   6   5      821.01     1008.73     20.20 o 
   0   6   5        9.68        7.92      3.31 o 
   1   6   5     1859.91     2051.90     38.28 o 
   2   6   5      197.24      171.82      6.76 o 
   3   6   5      211.49      219.82      6.99 o 
   4   6   5      374.60      352.55     25.27 o 
   5   6   5     1040.99     1089.30     19.63 o 
   6   6   5      900.94      903.99     16.74 o 
   7   6   5       46.59       52.99      4.41 o 
   8   6   5      109.94      111.09      7.20 o 
   9   6   5       31.22       36.98      6.24 o 
  10   6   5       40.61       59.58      8.17 o 
 -11   7   5        6.71       14.23      8.54 o 
 -10   7   5        5.47       11.48      7.65 o 
  -9   7   5        1.26       12.48      6.98 o 
  -8   7   5        0.73        4.10      4.78 o 
  -7   7   5       41.10       41.55      9.27 o 
  -6   7   5       31.27       42.16      3.98 o 
  -5   7   5      529.36      547.79     10.68 o 
  -4   7   5       48.59       54.97      3.04 o 
  -3   7   5       52.20       52.01      4.00 o 
  -2   7   5       30.03       40.63      3.49 o 
  -1   7   5       66.46       62.59      5.54 o 
   0   7   5      245.39      227.36      8.47 o 
   1   7   5       68.46       80.02      4.32 o 
   2   7   5     1139.42     1192.73     20.13 o 
   3   7   5       46.75       48.57      4.13 o 
   4   7   5        1.96        1.13      3.24 o 
   5   7   5       16.45       20.18      3.45 o 
   6   7   5        1.90        6.98      3.63 o 
   7   7   5        4.72        3.30      3.85 o 
   8   7   5       27.81       34.05      4.86 o 
   9   7   5       19.38       21.33      6.45 o 
  10   7   5        8.33        2.31      7.61 o 
 -11   8   5        0.48        7.04      8.70 o 
 -10   8   5        0.50       -3.10      7.35 o 
  -9   8   5        0.26       -4.86      7.32 o 
  -8   8   5        1.97        2.87      6.99 o 
  -7   8   5      174.48      170.59      9.24 o 
  -6   8   5      164.64      166.79      8.45 o 
  -5   8   5       76.15       79.57      4.73 o 
  -4   8   5      210.01      193.65      7.07 o 
  -3   8   5      316.27      283.72      5.98 o 
  -2   8   5      543.47      479.67      9.37 o 
  -1   8   5        0.14        2.81      3.05 o 
   0   8   5       66.78       71.82      6.12 o 
   1   8   5      275.57      260.05      7.37 o 
   2   8   5       34.99       32.50      3.40 o 
   3   8   5       30.42       32.75      4.19 o 
   4   8   5       15.46       20.14      3.47 o 
   5   8   5       21.89       25.16      3.90 o 
   6   8   5      464.81      463.69     10.38 o 
   7   8   5        1.93       -0.85      3.86 o 
   8   8   5       40.21       45.80      5.50 o 
   9   8   5       75.45       96.14      7.75 o 
  10   8   5       71.86       81.76      9.28 o 
 -11   9   5       89.13       90.29     10.22 o 
 -10   9   5      150.74      146.98     10.62 o 
  -9   9   5        2.30       11.88      7.22 o 
  -8   9   5      170.01      163.34      9.97 o 
  -7   9   5      300.62      289.85     11.88 o 
  -6   9   5      914.98      936.39     25.27 o 
  -5   9   5      213.80      210.47      7.38 o 
  -4   9   5      216.48      217.43      6.21 o 
  -3   9   5      293.91      269.02      6.82 o 
  -2   9   5       45.18       40.17      3.59 o 
  -1   9   5     1534.71     1552.57     29.91 o 
   0   9   5     3169.51     3245.56     59.41 o 
   1   9   5        6.26        8.64      3.31 o 
   2   9   5      188.39      170.38      6.38 o 
   3   9   5       44.88       34.78      7.13 o 
   4   9   5       75.30       73.17      5.20 o 
   5   9   5      332.09      326.47      8.23 o 
   6   9   5      154.59      138.62      6.56 o 
   7   9   5      163.83      147.24      6.31 o 
   8   9   5      311.38      339.54     10.30 o 
   9   9   5      121.29      144.08     12.78 o 
  10   9   5        0.23       11.35      8.10 o 
 -10  10   5        1.19        7.13      7.95 o 
  -9  10   5      144.85      139.05     10.10 o 
  -8  10   5      128.77      147.79     13.39 o 
  -7  10   5       13.06       15.59      6.23 o 
  -6  10   5      201.80      201.50     13.47 o 
  -5  10   5        2.65       12.53      3.92 o 
  -4  10   5      151.15      156.57      5.47 o 
  -3  10   5       71.62       71.20      4.10 o 
  -2  10   5      226.19      210.36      6.80 o 
  -1  10   5       59.15       59.92      4.27 o 
   0  10   5        2.60        6.31      4.52 o 
   1  10   5        2.62        9.63      3.37 o 
   2  10   5       42.19       34.35      5.88 o 
   3  10   5       38.57       30.45      5.33 o 
   4  10   5       98.52       95.18     10.45 o 
   5  10   5      147.20      140.94      5.62 o 
   6  10   5        0.37        4.30      4.12 o 
   7  10   5        1.48        3.45      4.64 o 
   8  10   5        5.15        6.43      5.65 o 
   9  10   5       10.04        8.96      7.05 o 
 -10  11   5        0.22        4.76      8.64 o 
  -9  11   5       62.69       76.33      9.12 o 
  -8  11   5       84.62      106.64     13.94 o 
  -7  11   5        4.78        3.98      6.31 o 
  -6  11   5       52.27       51.07      6.88 o 
  -5  11   5      368.64      358.79     10.25 o 
  -4  11   5      289.78      292.87      7.65 o 
  -3  11   5       22.92       28.81      3.56 o 
  -2  11   5      368.35      342.21     24.28 o 
  -1  11   5      218.01      219.40      7.08 o 
   0  11   5     1286.58     1281.26     25.61 o 
   1  11   5      343.32      332.42     10.74 o 
   2  11   5      344.84      322.94     11.80 o 
   3  11   5       77.30       77.18     11.15 o 
   4  11   5       35.98       43.90      6.03 o 
   5  11   5      125.63      115.92      8.03 o 
   6  11   5       88.18      101.89      6.61 o 
   7  11   5      110.72      137.21      8.13 o 
   8  11   5       92.90      106.62      8.78 o 
   9  11   5       24.78       32.17      8.08 o 
 -10  12   5       21.77       36.05      9.26 o 
  -9  12   5       58.84       70.20     11.59 o 
  -8  12   5        6.03       10.86      8.08 o 
  -7  12   5       34.33       43.87      8.87 o 
  -6  12   5      866.82      862.43     19.36 o 
  -5  12   5      320.24      330.03      9.91 o 
  -4  12   5     1114.90     1158.62     20.72 o 
  -3  12   5     2050.83     2114.66     40.37 o 
  -2  12   5      343.21      366.79     10.09 o 
  -1  12   5      180.26      177.46      6.73 o 
   0  12   5      139.68      174.60      9.59 o 
   1  12   5        1.95        0.38      7.58 o 
   2  12   5       36.99       38.21      6.10 o 
   3  12   5        0.86        5.71      5.90 o 
   4  12   5       22.75       36.65      6.36 o 
   5  12   5      315.43      308.14     24.56 o 
   6  12   5       59.71       56.08     13.68 o 
   7  12   5        3.18        5.74      6.57 o 
   8  12   5       25.15       37.30      7.54 o 
   9  12   5       56.21       68.27     15.27 o 
  -9  13   5        3.19        4.57      8.31 o 
  -8  13   5       36.74       36.67      8.24 o 
  -7  13   5       42.61       46.02     12.45 o 
  -6  13   5       49.73       48.20      5.76 o 
  -5  13   5       10.75        4.13      7.07 o 
  -4  13   5       93.04       92.34      5.19 o 
  -3  13   5        5.59        9.76      3.80 o 
  -2  13   5      303.96      313.17      8.20 o 
  -1  13   5      219.52      233.80     11.32 o 
   0  13   5      305.26      265.04     12.44 o 
   1  13   5       39.47       32.33      9.29 o 
   2  13   5      491.28      482.89     15.68 o 
   3  13   5      230.20      250.11     20.30 o 
   4  13   5      174.60      181.08      9.93 o 
   5  13   5       35.09       40.31      7.34 o 
   6  13   5        0.04        2.51      7.63 o 
   7  13   5        1.38        6.73      6.87 o 
   8  13   5       24.73       28.69      7.75 o 
  -9  14   5        9.71        5.43      9.54 o 
  -8  14   5       89.16       92.63     13.90 o 
  -7  14   5      108.10      117.19     11.79 o 
  -6  14   5       61.03       75.44      7.94 o 
  -5  14   5       57.98       79.32      6.92 o 
  -4  14   5      126.84      131.46      7.34 o 
  -3  14   5      517.12      529.49     11.77 o 
  -2  14   5       50.88       48.74      4.52 o 
  -1  14   5      801.49      802.79     18.08 o 
   0  14   5      476.88      488.29     12.65 o 
   1  14   5       98.00       86.07      8.22 o 
   2  14   5       85.55       81.64      8.11 o 
   3  14   5        1.15       -4.42      8.23 o 
   4  14   5       13.13       30.03     17.05 o 
   5  14   5       16.36       17.73      7.44 o 
   6  14   5       15.89       17.89      8.31 o 
   7  14   5        7.48       24.57      9.37 o 
   8  14   5        1.06        7.57     10.74 o 
  -8  15   5       20.93       33.53      9.71 o 
  -7  15   5       32.75       55.28     10.55 o 
  -6  15   5       24.62       24.86      6.30 o 
  -5  15   5       83.48       83.72      6.63 o 
  -4  15   5       39.83       42.04      5.06 o 
  -3  15   5       72.28       77.15      5.54 o 
  -2  15   5        0.14        0.02      4.36 o 
  -1  15   5       79.79       82.30      6.06 o 
   0  15   5      133.58      151.82      7.38 o 
   1  15   5       14.82        8.89      5.50 o 
   2  15   5       30.82       29.16      7.13 o 
   3  15   5      209.62      232.64     11.74 o 
   4  15   5     1057.97     1035.69     28.67 o 
   5  15   5       65.31       76.83     14.90 o 
   6  15   5       33.67       24.63     11.65 o 
   7  15   5        8.07        7.64      9.52 o 
  -8  16   5       18.41       15.78     10.07 o 
  -7  16   5       16.90       20.24      9.03 o 
  -6  16   5       67.79       86.34      9.66 o 
  -5  16   5       10.55       16.99      6.20 o 
  -4  16   5        0.85       -4.23      5.22 o 
  -3  16   5       83.78       88.76      7.30 o 
  -2  16   5      292.59      280.06     10.22 o 
  -1  16   5       29.96       39.41      5.74 o 
   0  16   5      251.83      251.31      9.32 o 
   1  16   5      126.57      118.69      9.36 o 
   2  16   5      187.85      187.27     12.19 o 
   3  16   5       16.99        2.18      7.65 o 
   4  16   5        1.02       -4.24      8.98 o 
   5  16   5       42.33       56.37      9.33 o 
   6  16   5       39.30       51.26     10.12 o 
  -7  17   5      132.40      132.78     17.11 o 
  -6  17   5       19.86       22.98      9.32 o 
  -5  17   5      137.44      131.79     13.06 o 
  -4  17   5      105.42      110.94      7.94 o 
  -3  17   5        2.95       -0.67      5.95 o 
  -2  17   5       36.95       30.82      6.20 o 
  -1  17   5      110.41      101.44      7.15 o 
   0  17   5       65.86       64.14      6.62 o 
   1  17   5      106.81      135.29     10.06 o 
   2  17   5       44.70       46.53      8.71 o 
   3  17   5      154.55      136.72     10.67 o 
   4  17   5       85.33      106.04     10.10 o 
   5  17   5        0.52        5.74      9.46 o 
   6  17   5        2.36        9.37     10.11 o 
  -6  18   5        0.12        9.72      9.34 o 
  -5  18   5        1.33        2.40      8.16 o 
  -4  18   5        0.00       -6.26      8.18 o 
  -3  18   5        3.02        5.65      6.71 o 
  -2  18   5        2.53        8.02      6.40 o 
  -1  18   5       13.50        4.00      6.10 o 
   0  18   5        0.52        2.11      9.91 o 
   1  18   5       11.96       17.86      8.70 o 
   2  18   5       16.18       20.39     23.48 o 
   3  18   5        0.78        0.35      8.31 o 
   4  18   5        1.73        1.88      9.32 o 
   5  18   5       18.02        6.96      9.83 o 
  -5  19   5       48.36       58.75      9.73 o 
  -4  19   5       69.62       76.30      8.84 o 
  -3  19   5       13.97       19.09     10.07 o 
  -2  19   5        1.07       -3.01      6.96 o 
  -1  19   5       23.36       26.63      7.12 o 
   0  19   5       63.50       61.71      7.75 o 
   1  19   5       31.88       32.21     22.72 o 
   2  19   5      142.02      146.11     12.26 o 
   3  19   5      236.84      267.74     14.39 o 
   4  19   5      153.81      157.88     12.37 o 
  -3  20   5        6.57       13.53      7.32 o 
  -2  20   5       23.14       34.51     12.59 o 
  -1  20   5       13.43       24.58      7.40 o 
   0  20   5        7.50       16.21      9.17 o 
   1  20   5       57.86       48.28     10.16 o 
   2  20   5        1.47        5.52     11.09 o 
 -12   0   6       46.01       37.97     10.76 o 
 -11   0   6      119.06      143.85     12.62 o 
 -10   0   6        0.19       -0.81      8.17 o 
  -9   0   6       39.87       48.89      8.71 o 
  -8   0   6        4.14        2.63      6.93 o 
  -7   0   6      276.43      248.98     13.39 o 
  -6   0   6      191.17      180.35     10.80 o 
  -5   0   6       12.18       -3.29      5.92 o 
  -4   0   6     1571.65     1608.63     73.68 o 
  -3   0   6      382.52      384.33     11.88 o 
  -2   0   6     2479.67     2640.86     60.56 o 
  -1   0   6     5362.58     5797.50    129.07 o 
   0   0   6       11.19       -4.42      6.85 o 
   3   0   6      203.42      216.12     12.27 o 
   4   0   6      132.52      118.91      6.22 o 
   5   0   6      296.73      312.10      9.60 o 
   6   0   6     1325.73     1249.09     26.32 o 
   7   0   6      194.29      184.42      8.30 o 
   8   0   6       39.14       54.23      6.80 o 
   9   0   6        2.40       -4.82      8.78 o 
  10   0   6      149.72      119.42     15.14 o 
 -11   1   6        3.31        7.62      6.69 o 
 -10   1   6       49.88       54.17     11.40 o 
  -9   1   6        0.03       -0.48      5.23 o 
  -8   1   6      586.38      576.81     16.77 o 
  -7   1   6      129.07      123.70      8.79 o 
  -6   1   6      157.01      165.23      7.38 o 
  -5   1   6      756.59      696.09     18.46 o 
  -4   1   6      137.24      136.70      4.07 o 
  -3   1   6       17.36       19.51      3.78 o 
  -2   1   6        0.36       -3.05      3.04 o 
  -1   1   6      223.09      226.42      7.58 o 
   0   1   6       94.96       91.63      4.61 o 
   1   1   6       72.25       73.98      4.88 o 
   2   1   6       68.21       67.06      6.46 o 
   3   1   6        0.07        3.40      2.91 o 
   4   1   6       47.69       39.06      3.62 o 
   5   1   6       20.85       14.78      3.87 o 
   6   1   6        4.03      -10.92      8.26 o 
   7   1   6        2.24        4.39      4.68 o 
   8   1   6      127.42      137.52      5.79 o 
   9   1   6      218.28      215.25      7.54 o 
  10   1   6       24.09       27.25      8.69 o 
 -11   2   6       45.79       59.09      7.75 o 
 -10   2   6       15.51       21.12      6.33 o 
  -9   2   6       74.49       65.88      8.69 o 
  -8   2   6       60.67       52.51      7.26 o 
  -7   2   6      599.53      569.78     31.43 o 
  -6   2   6       20.66       17.83      4.10 o 
  -5   2   6      425.23      373.52     11.74 o 
  -4   2   6       40.05       41.29      6.60 o 
  -3   2   6      179.55      191.30     13.55 o 
  -2   2   6      586.92      595.17     15.97 o 
  -1   2   6      273.74      282.87      8.19 o 
   0   2   6     1869.91     1967.10     37.62 o 
   1   2   6     1887.45     1965.64     37.87 o 
   2   2   6       38.93       49.70      4.35 o 
   3   2   6      155.62      156.55      6.68 o 
   4   2   6      127.67      121.08      5.12 o 
   5   2   6      212.54      216.58      6.05 o 
   6   2   6      183.83      178.84      5.77 o 
   7   2   6      111.29      118.44      5.42 o 
   8   2   6       45.01       44.08      5.06 o 
   9   2   6       27.44       36.53      5.98 o 
  10   2   6        3.34       -3.22      7.87 o 
 -11   3   6        8.22       22.08      7.07 o 
 -10   3   6       69.40       96.13     12.21 o 
  -9   3   6       76.98       91.43      6.91 o 
  -8   3   6       49.92       45.85      5.66 o 
  -7   3   6       92.50       92.90     11.15 o 
  -6   3   6      304.86      283.74     10.04 o 
  -5   3   6      149.61      153.32      6.19 o 
  -4   3   6      634.06      609.31     11.46 o 
  -3   3   6        6.99       38.97      4.78 o 
  -2   3   6      234.98      218.97      8.37 o 
  -1   3   6     1705.32     1787.19     41.21 o 
   0   3   6      503.87      479.54     14.04 o 
   1   3   6       65.07       54.34      5.48 o 
   2   3   6       32.18       21.90      3.46 o 
   3   3   6      474.30      426.56     12.21 o 
   4   3   6       35.83       39.58      3.30 o 
   5   3   6        9.53       14.56      3.50 o 
   6   3   6      180.19      201.03      6.56 o 
   7   3   6      212.89      196.49      7.15 o 
   8   3   6      251.60      241.97      8.18 o 
   9   3   6      368.53      381.80     12.75 o 
  10   3   6      147.71      162.11     10.97 o 
 -11   4   6       14.32        5.16      6.72 o 
 -10   4   6       97.05       88.32     13.61 o 
  -9   4   6      155.23      166.23      9.29 o 
  -8   4   6       66.39       68.89      6.41 o 
  -7   4   6       10.97       12.35      4.76 o 
  -6   4   6       40.06       43.29      7.66 o 
  -5   4   6      332.31      356.77      9.05 o 
  -4   4   6      161.62      159.92      8.25 o 
  -3   4   6     1245.32     1333.12     25.39 o 
  -2   4   6      839.20      916.62     38.85 o 
  -1   4   6       24.78       49.79      5.28 o 
   0   4   6       28.44       20.90      4.67 o 
   1   4   6       29.66       28.92      3.71 o 
   2   4   6     1072.08     1035.49     21.01 o 
   3   4   6      653.01      590.52     16.88 o 
   4   4   6      388.83      340.07     12.24 o 
   5   4   6      133.92      108.76      5.11 o 
   6   4   6       11.03        9.91      3.67 o 
   7   4   6       52.12       51.19      4.99 o 
   8   4   6       15.19       13.69      5.27 o 
   9   4   6       16.82       24.52      5.86 o 
  10   4   6       34.98       51.07      8.72 o 
 -11   5   6        0.63        0.13      6.37 o 
 -10   5   6       81.12       77.65      6.64 o 
  -9   5   6        8.20       13.79      5.98 o 
  -8   5   6       17.78       22.60      5.73 o 
  -7   5   6       74.59       59.07      5.93 o 
  -6   5   6      152.91      169.33      7.42 o 
  -5   5   6      580.08      561.33     14.56 o 
  -4   5   6       55.31       43.92      3.64 o 
  -3   5   6      676.13      665.17     14.06 o 
  -2   5   6      328.10      316.49     10.13 o 
  -1   5   6      103.05       93.01      4.72 o 
   0   5   6        0.65       -1.23      3.12 o 
   1   5   6       22.07       24.34      3.57 o 
   2   5   6      206.14      183.19     12.55 o 
   3   5   6      856.12      796.83     17.17 o 
   4   5   6       78.77       71.95      5.35 o 
   5   5   6       48.37       37.79      3.89 o 
   6   5   6      391.33      362.09      9.06 o 
   7   5   6      476.18      485.09     11.33 o 
   8   5   6       52.59       57.04      5.89 o 
   9   5   6       63.07       71.97      6.63 o 
  10   5   6        6.32        6.77      8.29 o 
 -11   6   6       44.06       47.71     14.50 o 
 -10   6   6       76.46       84.47      9.07 o 
  -9   6   6       62.27       59.02     10.33 o 
  -8   6   6        2.05        3.33      6.76 o 
  -7   6   6      238.78      221.56      7.91 o 
  -6   6   6       20.14       20.75      5.59 o 
  -5   6   6      230.45      235.09      6.27 o 
  -4   6   6      322.08      328.31      9.02 o 
  -3   6   6        6.57        3.70      4.83 o 
  -2   6   6      498.58      512.15     11.92 o 
  -1   6   6      185.63      206.72      6.67 o 
   0   6   6      501.31      477.86     11.38 o 
   1   6   6      257.57      221.11      7.00 o 
   2   6   6      187.28      179.34     11.61 o 
   3   6   6       83.43       98.65      5.32 o 
   4   6   6      139.17      145.62      5.57 o 
   5   6   6        8.99        9.95      3.80 o 
   6   6   6      133.19      130.99      5.78 o 
   7   6   6      100.81      120.08      6.39 o 
   8   6   6        0.10        6.92      5.11 o 
   9   6   6        9.73       17.28      6.44 o 
  10   6   6        0.05        1.15      8.54 o 
 -11   7   6        2.07        0.47     10.47 o 
 -10   7   6        0.78        3.39      7.40 o 
  -9   7   6        0.41        3.10      7.22 o 
  -8   7   6      149.07      132.80     15.99 o 
  -7   7   6        5.79       15.10      6.04 o 
  -6   7   6     1287.43     1288.14     26.01 o 
  -5   7   6      248.61      257.10      6.66 o 
  -4   7   6       23.72       23.07      3.28 o 
  -3   7   6       45.28       45.91      3.42 o 
  -2   7   6       46.94       35.02      3.83 o 
  -1   7   6       33.71       25.34      3.69 o 
   0   7   6      167.58      185.22     10.56 o 
   1   7   6      369.26      347.00      9.46 o 
   2   7   6      313.12      314.90     17.61 o 
   3   7   6      510.20      479.85     11.93 o 
   4   7   6       45.25       55.07      5.06 o 
   5   7   6       74.05       88.21      4.85 o 
   6   7   6      374.40      382.14     14.76 o 
   7   7   6      236.09      247.53      8.15 o 
   8   7   6        0.53        3.42      5.19 o 
   9   7   6       21.68       26.39      6.55 o 
 -11   8   6        1.30       -9.25      9.02 o 
 -10   8   6        0.75       -6.49      7.70 o 
  -9   8   6       18.89       22.16      8.28 o 
  -8   8   6      586.94      583.44     19.07 o 
  -7   8   6      380.85      362.76     14.17 o 
  -6   8   6       22.30       14.18      7.99 o 
  -5   8   6      100.62      101.84      5.47 o 
  -4   8   6      300.06      276.51      7.14 o 
  -3   8   6      550.56      511.48     12.26 o 
  -2   8   6       52.43       55.18      6.38 o 
  -1   8   6      214.12      178.51      6.21 o 
   0   8   6      221.78      184.08      8.56 o 
   1   8   6       14.03        9.72      5.14 o 
   2   8   6      149.00      141.37      6.15 o 
   3   8   6     1294.00     1229.34     24.74 o 
   4   8   6      865.69      754.68     36.96 o 
   5   8   6       16.35       16.57      4.08 o 
   6   8   6       84.55       84.49      5.65 o 
   7   8   6        0.41       -3.44      4.86 o 
   8   8   6        3.39       11.97      6.54 o 
   9   8   6       40.15       43.42      7.41 o 
 -10   9   6        1.08       -1.38      8.48 o 
  -9   9   6       27.70        9.43      8.27 o 
  -8   9   6        3.09       11.37      9.93 o 
  -7   9   6        3.42       -0.29      6.88 o 
  -6   9   6      113.72      117.10      8.11 o 
  -5   9   6       31.06       38.35      5.61 o 
  -4   9   6        1.02        0.64      3.50 o 
  -3   9   6       18.01       28.21      4.11 o 
  -2   9   6      131.29      125.77      5.58 o 
  -1   9   6       31.77       30.47      3.87 o 
   0   9   6      138.84      113.83      7.96 o 
   1   9   6        4.75       -0.02      4.73 o 
   2   9   6      217.65      217.75      9.44 o 
   3   9   6      424.00      395.78     16.83 o 
   4   9   6      334.04      325.08     14.96 o 
   5   9   6       12.82       11.18      4.87 o 
   6   9   6       27.73       18.37      4.51 o 
   7   9   6       23.06       24.43      5.48 o 
   8   9   6        8.48        2.87      6.13 o 
   9   9   6        0.22        0.05      7.20 o 
 -10  10   6      111.28      101.34     10.20 o 
  -9  10   6      448.56      469.64     17.78 o 
  -8  10   6      310.60      312.70     54.27 o 
  -7  10   6      133.66      138.99     11.46 o 
  -6  10   6      183.41      155.08     13.34 o 
  -5  10   6        0.21       -3.29      4.23 o 
  -4  10   6        8.05       11.87      3.49 o 
  -3  10   6      159.45      160.12      5.68 o 
  -2  10   6        2.92       -3.97      5.63 o 
  -1  10   6        0.82       -2.69      7.19 o 
   0  10   6      195.90      187.94      6.71 o 
   1  10   6        1.40        3.22      4.82 o 
   2  10   6      363.38      369.75     12.72 o 
   3  10   6      615.85      590.87     25.97 o 
   4  10   6      575.39      544.59     29.30 o 
   5  10   6      233.79      232.01     11.09 o 
   6  10   6       11.34       10.02      4.98 o 
   7  10   6        7.27       12.01      6.78 o 
   8  10   6        9.69       12.30      7.52 o 
   9  10   6       12.31       18.57      7.64 o 
 -10  11   6        3.14        0.33      9.18 o 
  -9  11   6       13.03        9.12      8.49 o 
  -8  11   6       71.61       64.49      9.25 o 
  -7  11   6      142.65      173.23     10.81 o 
  -6  11   6        0.05        0.08      6.40 o 
  -5  11   6        5.20       14.86      4.78 o 
  -4  11   6        0.69       -0.11      3.58 o 
  -3  11   6      130.00      116.36      5.45 o 
  -2  11   6       18.51       10.22      5.18 o 
  -1  11   6      696.45      656.51     15.11 o 
   0  11   6      361.23      355.65      9.84 o 
   1  11   6        7.89       11.56      7.16 o 
   2  11   6       20.64       17.68      5.97 o 
   3  11   6        8.19        6.15      5.76 o 
   4  11   6      140.99      135.41      9.04 o 
   5  11   6        9.05       16.69      8.42 o 
   6  11   6      113.93      106.91      9.68 o 
   7  11   6       45.62       49.99      7.30 o 
   8  11   6        2.45       -1.20      7.57 o 
  -9  12   6        0.95        8.78      9.28 o 
  -8  12   6        5.33       11.75      8.37 o 
  -7  12   6        3.32       11.19      7.57 o 
  -6  12   6        7.10        7.78     10.05 o 
  -5  12   6       12.73       13.86      4.87 o 
  -4  12   6       80.49       74.36      4.97 o 
  -3  12   6      610.10      593.05     12.47 o 
  -2  12   6      256.78      256.82      8.46 o 
  -1  12   6      496.48      541.57     13.44 o 
   0  12   6      375.69      369.65     10.46 o 
   1  12   6       50.07       50.06     17.63 o 
   2  12   6       54.95       50.50      6.55 o 
   3  12   6      254.58      234.28     11.08 o 
   4  12   6       16.72       13.77      9.66 o 
   5  12   6      682.79      748.40     22.45 o 
   6  12   6       11.24       21.06      8.09 o 
   7  12   6       80.55       91.56     11.92 o 
   8  12   6       60.32       69.63      8.94 o 
  -9  13   6       40.30       45.94     11.52 o 
  -8  13   6       34.59       43.43      9.75 o 
  -7  13   6      103.19      106.60      9.84 o 
  -6  13   6      601.93      654.64     33.54 o 
  -5  13   6      272.03      285.28      9.88 o 
  -4  13   6      235.22      243.87      8.67 o 
  -3  13   6       79.90       88.22      5.51 o 
  -2  13   6      229.76      207.55      8.17 o 
  -1  13   6        3.93       -2.57      4.49 o 
   0  13   6        5.17        2.32      4.73 o 
   1  13   6       59.12       75.77      7.54 o 
   2  13   6      216.29      213.92     24.54 o 
   3  13   6      245.13      241.55     11.31 o 
   4  13   6      121.47      121.46      9.73 o 
   5  13   6        0.29        7.38      7.63 o 
   6  13   6      269.83      288.59     13.56 o 
   7  13   6      114.95      146.94     11.75 o 
  -8  14   6       38.94       29.62     13.82 o 
  -7  14   6      106.01       90.82      9.68 o 
  -6  14   6       16.92       12.40      8.66 o 
  -5  14   6      204.87      197.08      8.93 o 
  -4  14   6        1.56       -0.10      6.32 o 
  -3  14   6      141.80      110.60      6.01 o 
  -2  14   6       49.79       59.68      6.05 o 
  -1  14   6      528.90      551.01     13.99 o 
   0  14   6       44.16       42.18      8.33 o 
   1  14   6      132.99      143.21     12.70 o 
   2  14   6      133.38      135.92      9.54 o 
   3  14   6       52.01       60.47      8.30 o 
   4  14   6       95.95       80.72      8.64 o 
   5  14   6       76.90       65.10      9.46 o 
   6  14   6       18.98       27.52      9.50 o 
   7  14   6        0.60        4.87      9.55 o 
  -8  15   6       31.34       37.55     10.95 o 
  -7  15   6       48.34       44.92      9.33 o 
  -6  15   6      259.48      263.76     13.15 o 
  -5  15   6       68.27       62.89      6.95 o 
  -4  15   6      197.71      190.44      8.03 o 
  -3  15   6      394.17      417.22     18.34 o 
  -2  15   6        4.45       -4.87      4.71 o 
  -1  15   6        3.80       -1.52     11.01 o 
   0  15   6      116.92      112.64     13.03 o 
   1  15   6        0.03      -10.34      6.89 o 
   2  15   6      419.94      495.42     17.75 o 
   3  15   6       81.64      102.28     11.96 o 
   4  15   6      181.23      180.95     11.34 o 
   5  15   6       18.07       15.14      9.00 o 
   6  15   6        2.21       13.21      9.71 o 
  -7  16   6        1.14       20.44     32.67 o 
  -6  16   6       15.27       12.75     12.10 o 
  -5  16   6        8.92        0.04      9.63 o 
  -4  16   6        6.97        8.30      5.72 o 
  -3  16   6       25.94       19.16      5.64 o 
  -2  16   6       18.11       18.30      5.61 o 
  -1  16   6       17.33       33.54      6.22 o 
   0  16   6        0.35       -4.96     15.08 o 
   1  16   6       12.56        4.23      7.24 o 
   2  16   6        0.00       -8.34      8.22 o 
   3  16   6        0.23        3.92      8.36 o 
   4  16   6       76.39       94.29      9.72 o 
   5  16   6       52.10       60.53     10.38 o 
   6  16   6       16.46       26.99     17.90 o 
  -6  17   6      127.86      135.70     11.96 o 
  -5  17   6        1.31        1.50      7.18 o 
  -4  17   6       74.15       74.45      7.81 o 
  -3  17   6       71.98       73.71      7.88 o 
  -2  17   6      119.73      136.03      9.60 o 
  -1  17   6      135.03      146.77      8.46 o 
   0  17   6        0.64       -5.52      7.81 o 
   1  17   6       26.19       23.13      8.36 o 
   2  17   6        4.59        3.58      9.45 o 
   3  17   6        0.69       -9.45      9.01 o 
   4  17   6       89.80       84.08     10.57 o 
   5  17   6       55.19       52.95     10.37 o 
  -5  18   6        6.09        4.85      8.98 o 
  -4  18   6       48.88       61.98     13.18 o 
  -3  18   6       30.93       30.36      8.15 o 
  -2  18   6      117.85      138.14     10.35 o 
  -1  18   6      344.53      378.10     12.96 o 
   0  18   6       97.48      127.83     17.40 o 
   1  18   6        2.33       -1.82      8.31 o 
   2  18   6       16.19       13.62     10.02 o 
   3  18   6      109.03      101.66     11.33 o 
   4  18   6        0.01        3.94      9.53 o 
  -3  19   6        1.36        8.60     18.03 o 
  -2  19   6       22.96       18.97      7.73 o 
  -1  19   6        0.29        3.47      8.70 o 
   0  19   6        2.10        4.22      9.07 o 
   1  19   6        9.68        7.52      8.91 o 
   2  19   6        6.71       21.41     12.54 o 
 -11   1   7        5.98       -1.46     10.30 o 
 -10   1   7       61.43       65.57      7.53 o 
  -9   1   7       32.23       40.01      6.97 o 
  -8   1   7      146.96      164.13      9.09 o 
  -7   1   7       23.77       25.81      5.16 o 
  -6   1   7      555.37      526.65     17.21 o 
  -5   1   7        9.45       21.67      4.71 o 
  -4   1   7      755.40      762.63     12.76 o 
  -3   1   7     1463.31     1508.01     31.34 o 
  -2   1   7     1824.45     1849.42     31.22 o 
  -1   1   7      541.10      516.41     15.61 o 
   0   1   7       14.25       15.26      4.22 o 
   1   1   7      323.87      273.08      8.97 o 
   2   1   7       15.54        7.92      4.63 o 
   3   1   7     1741.05     1723.37     29.58 o 
   4   1   7      986.98     1023.37     17.12 o 
   5   1   7      313.01      266.24      8.18 o 
   6   1   7      203.08      206.58      6.42 o 
   7   1   7        1.93        0.72      4.68 o 
   8   1   7      124.24      125.47      6.36 o 
   9   1   7       76.43       83.33      6.51 o 
 -11   2   7       27.47       46.26      7.61 o 
 -10   2   7       46.61       35.04      7.32 o 
  -9   2   7      124.83      134.38     11.32 o 
  -8   2   7        3.04       10.35      5.55 o 
  -7   2   7      305.13      293.53     20.26 o 
  -6   2   7        5.46       13.92      4.40 o 
  -5   2   7        3.14        2.17      4.30 o 
  -4   2   7      360.98      338.33      7.18 o 
  -3   2   7      234.97      232.65     12.04 o 
  -2   2   7       75.21       75.65      6.34 o 
  -1   2   7      279.78      256.91      9.95 o 
   0   2   7      143.61      143.79      6.49 o 
   1   2   7        0.05        4.78      4.09 o 
   2   2   7       12.04        9.37      4.29 o 
   3   2   7      225.26      190.37      6.56 o 
   4   2   7       22.48       27.64      3.62 o 
   5   2   7      788.04      759.64     13.89 o 
   6   2   7      806.47      836.71     15.16 o 
   7   2   7      128.27      129.18      6.99 o 
   8   2   7       66.31       71.45      6.12 o 
   9   2   7       88.99       99.01      7.22 o 
 -11   3   7        7.26        5.84      7.29 o 
 -10   3   7        6.20       14.21      8.32 o 
  -9   3   7        0.44        3.24      6.45 o 
  -8   3   7       31.93       27.21      6.09 o 
  -7   3   7      174.76      178.91      8.33 o 
  -6   3   7       12.85       11.93      4.31 o 
  -5   3   7        4.77        4.94      8.61 o 
  -4   3   7        0.13       -1.01      2.87 o 
  -3   3   7        9.36       14.50      5.75 o 
  -2   3   7        0.58       11.85      5.39 o 
  -1   3   7     1172.09     1299.81     31.72 o 
   0   3   7     1029.05     1010.11     25.95 o 
   1   3   7      402.64      362.67     12.70 o 
   2   3   7      282.50      244.38     11.94 o 
   3   3   7        1.39        0.35      5.13 o 
   4   3   7       68.40       68.73      4.45 o 
   5   3   7        4.90        7.16      4.06 o 
   6   3   7      302.81      281.00     12.98 o 
   7   3   7       34.29       24.16      5.24 o 
   8   3   7        0.30        0.17      6.09 o 
   9   3   7       10.72       15.94      8.68 o 
 -11   4   7        6.29       -9.84      7.73 o 
 -10   4   7       20.78       21.91      7.32 o 
  -9   4   7      187.25      182.73     13.24 o 
  -8   4   7       11.58        9.77      5.75 o 
  -7   4   7      325.63      292.48     11.11 o 
  -6   4   7      585.51      521.25     15.60 o 
  -5   4   7      304.46      273.37     23.54 o 
  -4   4   7        0.09       -0.38      3.01 o 
  -3   4   7       46.93       48.21      9.31 o 
  -2   4   7        1.21        2.97      4.79 o 
  -1   4   7      416.70      491.10     14.81 o 
   0   4   7        6.81        8.93      5.88 o 
   1   4   7      840.03      924.62     24.46 o 
   2   4   7      547.92      542.33     16.55 o 
   3   4   7      245.74      247.23     16.94 o 
   4   4   7        0.28        3.40      4.75 o 
   5   4   7      475.46      459.64     14.55 o 
   6   4   7      422.42      428.89     15.62 o 
   7   4   7        0.86       -2.30      7.18 o 
   8   4   7        7.20       10.79      5.51 o 
   9   4   7        0.72        3.37      9.02 o 
 -11   5   7       69.18       80.58     10.48 o 
 -10   5   7      104.84      116.06      9.55 o 
  -9   5   7       20.19       22.21     15.68 o 
  -8   5   7       18.00       24.16      6.25 o 
  -7   5   7        4.65        8.62      6.61 o 
  -6   5   7       79.03      101.19      6.92 o 
  -5   5   7      113.47      127.39     19.47 o 
  -4   5   7        9.20        8.35      3.38 o 
  -3   5   7      432.01      381.57     12.34 o 
  -2   5   7      330.27      311.07     10.99 o 
  -1   5   7      731.70      750.21     16.60 o 
   0   5   7      586.09      562.57     17.21 o 
   1   5   7      583.38      549.02     16.45 o 
   2   5   7      339.81      307.98     11.69 o 
   3   5   7       27.58       23.15      5.42 o 
   4   5   7      727.72      732.21     16.94 o 
   5   5   7      307.78      308.82      8.47 o 
   6   5   7      104.12      109.08      5.93 o 
   7   5   7        3.13        5.96      5.12 o 
   8   5   7       44.76       53.51      6.23 o 
   9   5   7       21.94       34.32      6.90 o 
 -10   6   7        9.05       18.79     15.54 o 
  -9   6   7      181.91      197.35     12.04 o 
  -8   6   7        0.13        6.60      7.21 o 
  -7   6   7       24.58        6.52      5.91 o 
  -6   6   7       22.82       16.33      5.02 o 
  -5   6   7        7.00        1.35      5.63 o 
  -4   6   7      110.48      106.28      4.71 o 
  -3   6   7       19.75       19.11      3.33 o 
  -2   6   7      436.88      398.17     10.40 o 
  -1   6   7      900.65      878.68     22.05 o 
   0   6   7      107.98      118.66      5.81 o 
   1   6   7      808.44      842.26     22.75 o 
   2   6   7        2.98        9.64      5.39 o 
   3   6   7      356.53      305.20     18.74 o 
   4   6   7      679.47      658.36     15.68 o 
   5   6   7        1.43        3.97      3.91 o 
   6   6   7       26.10       33.55      4.96 o 
   7   6   7        0.03       -0.82      5.32 o 
   8   6   7      127.68      125.41      8.40 o 
   9   6   7      183.35      189.11     12.58 o 
 -10   7   7        0.06        8.72      8.46 o 
  -9   7   7       35.74       27.08      8.48 o 
  -8   7   7       64.32       57.11      8.44 o 
  -7   7   7      154.56      128.86     17.34 o 
  -6   7   7       79.90       85.62      7.75 o 
  -5   7   7        3.07       -3.80      4.08 o 
  -4   7   7        6.60        9.68      3.73 o 
  -3   7   7       94.43       78.51      4.74 o 
  -2   7   7       11.56       20.16      3.86 o 
  -1   7   7       76.00       78.25      5.01 o 
   0   7   7      115.99      121.49      5.79 o 
   1   7   7      409.18      427.64     14.32 o 
   2   7   7      143.88      137.43      7.88 o 
   3   7   7       23.61       19.65      4.81 o 
   4   7   7      218.12      263.97      8.96 o 
   5   7   7       12.96       18.58      5.09 o 
   6   7   7        0.13        7.97      4.57 o 
   7   7   7       32.87       25.47      5.43 o 
   8   7   7       59.75       53.18      9.38 o 
   9   7   7       30.32       35.17      7.12 o 
 -10   8   7       32.13       21.87      8.92 o 
  -9   8   7        5.76        8.47      7.86 o 
  -8   8   7        0.06       -0.73      6.81 o 
  -7   8   7      167.90      164.69     10.29 o 
  -6   8   7       70.10       61.44      7.85 o 
  -5   8   7        2.62       -4.71      4.38 o 
  -4   8   7       21.18       18.18      5.16 o 
  -3   8   7      135.62       98.84      6.99 o 
  -2   8   7      122.99      116.12     10.96 o 
  -1   8   7      161.61      152.85      6.21 o 
   0   8   7      834.16      804.62     22.03 o 
   1   8   7       14.18       14.09      5.37 o 
   2   8   7       36.81       26.20      5.91 o 
   3   8   7      211.85      187.07     10.33 o 
   4   8   7      145.47      132.63      7.39 o 
   5   8   7       48.05       51.00      5.80 o 
   6   8   7        0.88        4.54      5.11 o 
   7   8   7        1.05        3.41      5.28 o 
   8   8   7       19.29       16.69      6.29 o 
 -10   9   7        3.77       -0.36      9.12 o 
  -9   9   7        5.15        5.04      8.73 o 
  -8   9   7        3.82        2.07      7.96 o 
  -7   9   7       39.28       56.17     10.66 o 
  -6   9   7      315.16      310.22     15.08 o 
  -5   9   7        0.90        7.19      4.64 o 
  -4   9   7       62.67       72.38      4.68 o 
  -3   9   7      201.79      194.99      7.32 o 
  -2   9   7      112.35      133.13      6.15 o 
  -1   9   7       86.16      107.26      5.48 o 
   0   9   7      306.54      322.75     11.77 o 
   1   9   7     2474.18     2321.83     54.14 o 
   2   9   7     1293.68     1363.21     54.06 o 
   3   9   7      145.44       95.93      7.96 o 
   4   9   7       21.46       33.42      5.76 o 
   5   9   7       44.52       45.61      6.08 o 
   6   9   7       13.01       14.49      6.26 o 
   7   9   7        4.07       -3.22      5.77 o 
   8   9   7       24.68       30.62      6.81 o 
  -9  10   7        0.15        2.68      9.37 o 
  -8  10   7        1.75       -1.77      8.11 o 
  -7  10   7       71.40       56.75      8.43 o 
  -6  10   7        1.06        6.30      6.73 o 
  -5  10   7        9.47       24.42      5.41 o 
  -4  10   7        8.37        1.31      4.04 o 
  -3  10   7       24.27       31.84      4.80 o 
  -2  10   7       36.35       28.60      5.07 o 
  -1  10   7       33.20       31.33      9.68 o 
   0  10   7      277.94      276.32     11.12 o 
   1  10   7        0.10       -2.25      5.48 o 
   2  10   7       23.29       44.86     18.04 o 
   3  10   7        5.86       13.52      6.75 o 
   4  10   7        2.95        5.23      6.57 o 
   5  10   7       95.56       84.94     14.69 o 
   6  10   7       21.70       21.48      8.00 o 
   7  10   7       16.06       21.02      7.37 o 
   8  10   7       11.06        7.09      8.04 o 
  -9  11   7        1.45        3.86      9.21 o 
  -8  11   7        2.28        9.95      8.37 o 
  -7  11   7        0.03        5.35      7.70 o 
  -6  11   7        1.09       10.39      7.70 o 
  -5  11   7        7.10        5.90      5.13 o 
  -4  11   7       38.41       42.56      4.82 o 
  -3  11   7      248.22      248.46      7.61 o 
  -2  11   7      443.54      410.63     11.30 o 
  -1  11   7      175.34      144.89      6.82 o 
   0  11   7      343.71      334.48     12.74 o 
   1  11   7      188.27      176.70      9.46 o 
   2  11   7      186.05      161.15      9.70 o 
   3  11   7       15.80       20.17     10.53 o 
   4  11   7       52.19       45.23      7.82 o 
   5  11   7      126.78      136.42      9.91 o 
   6  11   7        0.01        1.77      8.38 o 
   7  11   7        1.51       21.03      9.62 o 
  -8  12   7        2.92       -6.21      8.45 o 
  -7  12   7       11.42        9.07      8.18 o 
  -6  12   7        7.42        6.09      7.75 o 
  -5  12   7       70.40       63.49      6.44 o 
  -4  12   7        2.14        3.26      4.81 o 
  -3  12   7        2.33        2.82      4.02 o 
  -2  12   7      270.51      269.15      8.98 o 
  -1  12   7      539.45      545.68     13.79 o 
   0  12   7       74.76       66.22      7.51 o 
   1  12   7        5.08        4.29      6.40 o 
   2  12   7        0.09       12.27      6.53 o 
   3  12   7       38.84       36.89     15.81 o 
   4  12   7      113.79      124.85     11.67 o 
   5  12   7        6.84       12.13      7.85 o 
   6  12   7      117.75      117.41     18.72 o 
   7  12   7       31.26       23.62      9.79 o 
  -8  13   7        0.03       -1.13      9.29 o 
  -7  13   7        0.23       10.86     14.46 o 
  -6  13   7        0.00        4.02      8.11 o 
  -5  13   7       23.11       31.66      6.52 o 
  -4  13   7      420.77      470.31     18.00 o 
  -3  13   7      336.50      328.95      9.26 o 
  -2  13   7       51.01       63.28      8.81 o 
  -1  13   7      143.48      117.75      7.33 o 
   0  13   7        0.75       -3.26      6.27 o 
   1  13   7      169.62      153.01     11.81 o 
   2  13   7      261.31      254.13     12.30 o 
   3  13   7      280.65      275.42     12.92 o 
   4  13   7        0.06        7.30      7.56 o 
   5  13   7        1.83       12.02      8.23 o 
   6  13   7        4.82       14.12     10.05 o 
  -7  14   7       48.03       44.62      9.22 o 
  -6  14   7      142.45      148.08     11.85 o 
  -5  14   7       18.61       16.69      6.62 o 
  -4  14   7      176.17      155.22      8.50 o 
  -3  14   7        6.82        8.30      5.41 o 
  -2  14   7        3.10        4.84      5.27 o 
  -1  14   7      138.11      125.45      9.23 o 
   0  14   7      221.30      206.37     11.04 o 
   1  14   7        1.60        2.01      7.00 o 
   2  14   7       61.97       62.74      8.42 o 
   3  14   7      194.14      187.49     11.52 o 
   4  14   7       18.43       25.88      8.44 o 
   5  14   7      129.62      121.31     10.93 o 
   6  14   7      273.70      293.67     15.03 o 
  -7  15   7        0.00       18.93      9.97 o 
  -6  15   7       67.28       67.82     19.84 o 
  -5  15   7       27.35       33.59      7.77 o 
  -4  15   7        0.82       -1.68      7.65 o 
  -3  15   7       11.37        3.51      5.49 o 
  -2  15   7       81.97       71.05      6.44 o 
  -1  15   7        0.44       -1.85      7.02 o 
   0  15   7       11.63        6.54      7.17 o 
   1  15   7      154.53      161.38     10.63 o 
   2  15   7       64.29       41.18     10.26 o 
   3  15   7        4.86       17.30      8.26 o 
   4  15   7      178.48      177.17     12.07 o 
   5  15   7        2.02       -2.94      8.85 o 
  -6  16   7       96.62      111.18     15.25 o 
  -5  16   7       52.68       57.36      7.83 o 
  -4  16   7       26.60       35.65      6.99 o 
  -3  16   7        0.13       13.83      6.30 o 
  -2  16   7       11.96       15.19      6.05 o 
  -1  16   7        4.11       -0.95      7.48 o 
   0  16   7       75.28       92.17      9.44 o 
   1  16   7        0.24        0.70      7.92 o 
   2  16   7       23.90       10.24      9.89 o 
   3  16   7      175.53      148.69     23.15 o 
   4  16   7      117.85      112.28     21.74 o 
  -5  17   7        0.02        5.34      7.93 o 
  -4  17   7       89.21      122.94      8.63 o 
  -3  17   7      176.20      203.90      8.87 o 
  -2  17   7       29.61       35.22      7.40 o 
  -1  17   7        4.50        9.82      8.60 o 
   0  17   7        0.89       -4.57      7.92 o 
   1  17   7        3.92       -9.52      8.71 o 
   2  17   7        1.93      -16.42     14.50 o 
   3  17   7       27.88       34.84     10.56 o 
  -3  18   7        0.06        6.97      7.87 o 
  -2  18   7       25.30       32.94      9.35 o 
  -1  18   7        9.31        3.68      8.79 o 
   0  18   7        2.89       11.39      8.93 o 
   1  18   7        2.95        1.75      8.85 o 
   2  18   7        1.36        1.29     10.04 o 
 -10   0   8        0.77       -6.04     10.14 o 
  -9   0   8       15.33       19.63     10.68 o 
  -8   0   8      137.80      153.80     12.62 o 
  -7   0   8      355.68      382.49     19.28 o 
  -6   0   8      660.14      723.41     29.03 o 
  -5   0   8      401.54      428.95     19.86 o 
  -4   0   8       38.24       36.58      6.41 o 
  -3   0   8       10.28       17.13      5.43 o 
  -2   0   8      838.13      827.38     22.89 o 
  -1   0   8     1181.52     1228.99     32.56 o 
   0   0   8     9444.27     9971.41    220.76 o 
   1   0   8     2685.08     2571.47     61.33 o 
   2   0   8      106.37      106.86      7.79 o 
   3   0   8       13.71       17.92      6.92 o 
   4   0   8     1071.88     1061.07     29.67 o 
   5   0   8        1.26        0.78      5.94 o 
   6   0   8      189.05      163.40      9.15 o 
   7   0   8       11.65        0.44      6.98 o 
   8   0   8      135.24      110.54     19.43 o 
 -10   1   8       13.52       18.81     12.17 o 
  -9   1   8        3.97        1.35      7.30 o 
  -8   1   8       84.49       95.74     17.28 o 
  -7   1   8      156.95      161.96      8.76 o 
  -6   1   8        3.05        4.04      5.09 o 
  -5   1   8       62.49       49.53      5.64 o 
  -4   1   8       14.39       12.43      3.36 o 
  -3   1   8      209.87      197.99      7.40 o 
  -2   1   8      103.69      101.52      5.16 o 
  -1   1   8      111.62       99.85      5.45 o 
   0   1   8      654.06      676.17     17.85 o 
   1   1   8        0.01       -7.01      4.84 o 
   2   1   8      575.41      564.99     18.08 o 
   3   1   8      788.14      751.28     16.07 o 
   4   1   8       50.46       53.11      5.38 o 
   5   1   8       37.10       39.95      4.68 o 
   6   1   8       17.61       10.32      4.76 o 
   7   1   8       17.53       22.51      6.32 o 
   8   1   8      145.94      138.85      7.27 o 
 -10   2   8       10.63        7.74      8.36 o 
  -9   2   8       21.85       28.60      8.13 o 
  -8   2   8        0.08       -0.34      6.15 o 
  -7   2   8        7.21        1.61      5.23 o 
  -6   2   8       39.19       41.17      5.62 o 
  -5   2   8      701.71      677.39     35.63 o 
  -4   2   8       21.78       12.18      3.47 o 
  -3   2   8      414.37      440.98     12.11 o 
  -2   2   8      197.15      158.40     11.77 o 
  -1   2   8      128.55      126.12     11.69 o 
   0   2   8      348.23      323.38     34.46 o 
   1   2   8       39.76       31.21      6.01 o 
   2   2   8      152.72      149.74      8.78 o 
   3   2   8        0.00       -8.34      5.56 o 
   4   2   8        0.65       -0.89      4.59 o 
   5   2   8        1.10       -1.95      4.75 o 
   6   2   8       26.65       22.34      4.88 o 
   7   2   8       57.29       68.94      6.18 o 
   8   2   8        0.24        5.06      6.34 o 
 -10   3   8       35.46       35.72     15.95 o 
  -9   3   8       14.05       17.74      7.10 o 
  -8   3   8      269.20      257.77     16.30 o 
  -7   3   8      502.21      521.77     16.56 o 
  -6   3   8        8.63       10.07      4.87 o 
  -5   3   8       21.25       29.43      5.70 o 
  -4   3   8      131.85      132.00      5.04 o 
  -3   3   8       98.55      104.57      7.48 o 
  -2   3   8      415.06      402.15     13.53 o 
  -1   3   8        6.84       14.86     10.12 o 
   0   3   8      998.21     1012.74     26.74 o 
   1   3   8      404.80      394.65     14.01 o 
   2   3   8      529.79      564.89     22.97 o 
   3   3   8     2143.18     2107.59     62.23 o 
   4   3   8      185.83      164.08      7.88 o 
   5   3   8      136.82      111.77      6.27 o 
   6   3   8        0.35       -0.03      5.11 o 
   7   3   8      242.73      238.68     10.20 o 
   8   3   8      140.72      132.38      7.71 o 
 -10   4   8        4.29        1.50      7.50 o 
  -9   4   8       61.44       63.39     16.72 o 
  -8   4   8       39.72       61.08      8.15 o 
  -7   4   8       17.63        6.04      5.61 o 
  -6   4   8       41.43       37.45      6.51 o 
  -5   4   8      339.66      365.25     12.99 o 
  -4   4   8      896.09      928.84     17.14 o 
  -3   4   8      421.80      434.29     30.23 o 
  -2   4   8      242.51      215.78      9.56 o 
  -1   4   8      826.16      806.54     21.98 o 
   0   4   8      324.83      310.68     11.98 o 
   1   4   8      469.52      459.94     20.63 o 
   2   4   8      142.38      136.49     17.34 o 
   3   4   8      188.93      173.06      9.98 o 
   4   4   8      194.76      170.02      8.03 o 
   5   4   8      101.68       93.10      6.97 o 
   6   4   8       48.18       46.02      5.90 o 
   7   4   8        0.81        0.37      5.61 o 
   8   4   8        0.00        0.48      6.05 o 
 -10   5   8       19.68       36.39     11.81 o 
  -9   5   8       15.67       14.52      9.95 o 
  -8   5   8       62.59       69.47      8.17 o 
  -7   5   8        1.09       -0.62      5.89 o 
  -6   5   8      230.33      224.54     13.70 o 
  -5   5   8       36.32       69.52      8.26 o 
  -4   5   8      143.79      145.77      8.27 o 
  -3   5   8      169.77      184.37      9.22 o 
  -2   5   8      193.54      186.81      9.04 o 
  -1   5   8      141.20      120.93      6.29 o 
   0   5   8      833.42      734.26     20.85 o 
   1   5   8        4.27        5.19      5.30 o 
   2   5   8      468.32      431.15     15.16 o 
   3   5   8      187.89      191.64     11.44 o 
   4   5   8       15.52       12.95      5.67 o 
   5   5   8      108.98       91.06      7.70 o 
   6   5   8      129.62      119.64      6.57 o 
   7   5   8        9.49       15.50      5.77 o 
   8   5   8        3.18        3.24      7.06 o 
 -10   6   8        1.80        1.68     10.30 o 
  -9   6   8       19.76        9.62      8.03 o 
  -8   6   8       93.43       96.99      9.60 o 
  -7   6   8       31.01       24.19     10.03 o 
  -6   6   8       56.17       78.08     11.19 o 
  -5   6   8      102.19      109.26      8.17 o 
  -4   6   8       70.85       81.68      6.12 o 
  -3   6   8        0.00        0.40      4.36 o 
  -2   6   8       30.79       42.32      5.01 o 
  -1   6   8      367.35      297.10      9.39 o 
   0   6   8      450.93      455.46     14.97 o 
   1   6   8       44.13       61.70     19.39 o 
   2   6   8        7.43       15.05      9.52 o 
   3   6   8       78.99       75.60      8.05 o 
   4   6   8       79.49       60.50      6.29 o 
   5   6   8        4.41        9.82      5.73 o 
   6   6   8       24.02       28.10      5.60 o 
   7   6   8       44.29       53.21      6.49 o 
   8   6   8        6.43       11.06      7.17 o 
  -9   7   8        4.25        5.44      7.91 o 
  -8   7   8       23.42       15.18      8.04 o 
  -7   7   8       48.47       67.21     34.51 o 
  -6   7   8        2.94        5.83      7.11 o 
  -5   7   8      187.86      167.25     10.03 o 
  -4   7   8      989.52      916.51     55.19 o 
  -3   7   8      168.81      153.67      7.04 o 
  -2   7   8      214.48      210.41      7.83 o 
  -1   7   8        1.18        3.45      7.37 o 
   0   7   8      173.43      183.12      9.17 o 
   1   7   8       44.94       44.00     10.10 o 
   2   7   8      224.60      197.96     10.14 o 
   3   7   8       15.95        5.47      7.11 o 
   4   7   8        6.10        7.91      5.49 o 
   5   7   8      149.76      149.66      8.31 o 
   6   7   8       86.19       99.82     11.24 o 
   7   7   8      100.74      134.36      8.46 o 
   8   7   8      121.65      140.60      8.42 o 
  -9   8   8        2.65       14.15      8.60 o 
  -8   8   8        2.01      -10.91      7.27 o 
  -7   8   8       10.72        3.61      7.33 o 
  -6   8   8        0.45        0.29      7.25 o 
  -5   8   8       71.44       80.46      8.67 o 
  -4   8   8      394.73      406.78     11.70 o 
  -3   8   8      318.08      341.80     10.26 o 
  -2   8   8      749.92      760.80     19.58 o 
  -1   8   8      189.18      187.37     24.33 o 
   0   8   8        0.07       -5.23      5.61 o 
   1   8   8       53.15       55.48      8.65 o 
   2   8   8       97.66       80.27     14.81 o 
   3   8   8       16.27       42.33      7.73 o 
   4   8   8        7.11       12.61      5.88 o 
   5   8   8      218.15      223.80      9.56 o 
   6   8   8      208.10      201.28      9.70 o 
   7   8   8       10.85       13.82      7.53 o 
  -9   9   8       23.80       11.48      9.45 o 
  -8   9   8       10.91        8.70      9.02 o 
  -7   9   8       33.29       29.88      8.63 o 
  -6   9   8       23.01       17.56      7.96 o 
  -5   9   8       17.91       14.77      7.56 o 
  -4   9   8       46.43       40.06      6.69 o 
  -3   9   8       56.12       46.99      5.09 o 
  -2   9   8      185.96      199.07      7.85 o 
  -1   9   8       50.47       49.83      6.48 o 
   0   9   8       32.14       34.37      6.41 o 
   1   9   8      176.96      171.93      9.91 o 
   2   9   8       40.09       42.47      7.78 o 
   3   9   8      175.51      158.13     10.44 o 
   4   9   8        9.96        9.77      7.50 o 
   5   9   8        5.76        6.24      8.29 o 
   6   9   8       17.92       25.00      8.98 o 
   7   9   8        3.11        8.27      9.70 o 
  -8  10   8        4.33       -8.09      8.61 o 
  -7  10   8      133.27      145.41     11.15 o 
  -6  10   8      168.57      167.52     10.96 o 
  -5  10   8       22.13       28.00      7.96 o 
  -4  10   8      375.80      364.33     11.30 o 
  -3  10   8      332.77      339.32     10.44 o 
  -2  10   8      671.43      642.91     16.73 o 
  -1  10   8      357.60      355.58     23.05 o 
   0  10   8      206.83      186.02     10.02 o 
   1  10   8      195.40      198.94     19.51 o 
   2  10   8        4.08        8.20      7.16 o 
   3  10   8      103.81       98.79      9.66 o 
   4  10   8      170.41      160.47     10.68 o 
   5  10   8      163.12      178.18     11.66 o 
   6  10   8       49.98       52.59     10.03 o 
   7  10   8       74.24       74.89     11.22 o 
  -8  11   8       12.62        9.51      8.89 o 
  -7  11   8        0.05       -1.78      8.54 o 
  -6  11   8       44.42       63.21      9.64 o 
  -5  11   8      209.10      250.93     13.05 o 
  -4  11   8       87.86       91.66      7.07 o 
  -3  11   8       11.59        8.17      5.20 o 
  -2  11   8        3.07       -1.51      5.06 o 
  -1  11   8      240.07      255.60     11.52 o 
   0  11   8      116.13      124.68      9.23 o 
   1  11   8       39.73       42.06      7.48 o 
   2  11   8      128.66       84.12      8.82 o 
   3  11   8      116.98       77.89     16.92 o 
   4  11   8       27.82       38.20      9.54 o 
   5  11   8      152.34      182.61     11.68 o 
   6  11   8      105.91      120.85     11.64 o 
  -7  12   8       36.69       31.71      9.59 o 
  -6  12   8      123.38      138.13     11.19 o 
  -5  12   8      270.31      290.49     19.72 o 
  -4  12   8        4.58        3.96      6.23 o 
  -3  12   8        6.19        8.45      4.97 o 
  -2  12   8        0.43        1.55      5.67 o 
  -1  12   8        1.47       -0.60      6.72 o 
   0  12   8      127.16      126.15      9.25 o 
   1  12   8      103.63      103.98     18.81 o 
   2  12   8      254.81      211.20     11.48 o 
   3  12   8        8.10        0.03      8.23 o 
   4  12   8       29.49       20.52      8.56 o 
   5  12   8       37.01       17.37     11.30 o 
   6  12   8        6.03        9.06      9.36 o 
  -7  13   8        8.72       23.98      9.23 o 
  -6  13   8       12.21       29.50      9.42 o 
  -5  13   8        5.99       16.33     17.56 o 
  -4  13   8      212.74      201.03     10.90 o 
  -3  13   8      215.15      198.98      8.81 o 
  -2  13   8       38.68       47.35      8.27 o 
  -1  13   8      103.80      121.75     12.35 o 
   0  13   8       10.08       11.22      7.25 o 
   1  13   8       15.50       20.43      7.39 o 
   2  13   8       86.25       85.55      9.24 o 
   3  13   8      160.36      145.41     10.85 o 
   4  13   8        2.23       -8.49      8.37 o 
   5  13   8       69.47       52.96      9.93 o 
  -6  14   8       64.60       61.83     10.90 o 
  -5  14   8        1.72       -8.71      9.33 o 
  -4  14   8        6.01       21.15     12.24 o 
  -3  14   8       72.50       76.88      6.49 o 
  -2  14   8       31.35       49.12      8.60 o 
  -1  14   8        4.74       -2.96     10.28 o 
   0  14   8       88.65       76.53      8.83 o 
   1  14   8       34.86       17.05      7.61 o 
   2  14   8        9.65        7.29     10.24 o 
   3  14   8        2.69       12.75      8.99 o 
   4  14   8       35.80       47.34      9.89 o 
  -5  15   8        8.24       21.97      9.57 o 
  -4  15   8        4.21        4.93      9.60 o 
  -3  15   8        0.00        6.58      7.98 o 
  -2  15   8       15.56        9.73      8.27 o 
  -1  15   8       22.10       22.72      7.96 o 
   0  15   8       48.23       37.49      8.73 o 
   1  15   8       17.17       20.09     11.96 o 
   2  15   8       10.02        4.79      8.16 o 
   3  15   8       42.72       56.19      9.55 o 
  -4  16   8        5.07        4.35      7.32 o 
  -3  16   8        0.71        6.49      6.86 o 
  -2  16   8        7.21       17.94      8.78 o 
  -1  16   8        5.32      -11.37      9.01 o 
   0  16   8       34.51       38.24      8.99 o 
   1  16   8       62.40       59.93      9.55 o 
   2  16   8        7.68        3.95      8.78 o 
  -2  17   8       25.93       24.39     10.90 o 
  -1  17   8        3.39        8.44      9.14 o 
   0  17   8       12.26        9.14      9.00 o 
  -9   1   9       95.69      110.08     10.81 o 
  -8   1   9       43.26       56.92      7.91 o 
  -7   1   9       91.81       76.93      8.27 o 
  -6   1   9        0.27       13.01      6.09 o 
  -5   1   9       31.37       29.94     15.60 o 
  -4   1   9      109.80      102.85     10.68 o 
  -3   1   9     1871.03     1844.27     62.01 o 
  -2   1   9     1033.45     1002.93     22.07 o 
  -1   1   9      113.37      105.17      5.51 o 
   0   1   9      326.78      337.39      9.42 o 
   1   1   9       60.94       74.78      5.46 o 
   2   1   9       92.36       74.86      5.99 o 
   3   1   9        1.41        1.58      5.12 o 
   4   1   9        1.84       -7.70      5.76 o 
   5   1   9        9.25       11.58      6.27 o 
   6   1   9        1.70        0.91      5.44 o 
   7   1   9       14.35       -1.01      5.68 o 
  -9   2   9      145.63      164.60     24.72 o 
  -8   2   9        1.14        4.70      7.61 o 
  -7   2   9       35.33       48.06      7.76 o 
  -6   2   9      156.83      147.15      9.25 o 
  -5   2   9      991.44      939.87     25.65 o 
  -4   2   9       22.79       25.45      6.17 o 
  -3   2   9       14.28       -2.55      8.56 o 
  -2   2   9       13.44       15.12      8.52 o 
  -1   2   9        4.13        5.07      4.63 o 
   0   2   9       15.81       13.20      8.36 o 
   1   2   9       24.42       30.61      6.78 o 
   2   2   9       14.75       18.76      7.51 o 
   3   2   9       65.92       59.36      8.37 o 
   4   2   9      103.17       90.52      7.17 o 
   5   2   9       49.94       55.43      7.49 o 
   6   2   9        1.05       -0.55      7.32 o 
   7   2   9       74.77       99.08      7.51 o 
  -9   3   9        9.59       10.88      8.19 o 
  -8   3   9        0.14       -1.08      7.12 o 
  -7   3   9       65.00       72.87      8.01 o 
  -6   3   9      302.30      301.30     12.34 o 
  -5   3   9      489.12      521.94     29.07 o 
  -4   3   9        8.79       17.62      7.61 o 
  -3   3   9      177.89      157.76     11.02 o 
  -2   3   9       12.29       17.72      6.19 o 
  -1   3   9        8.80       -6.53     11.55 o 
   0   3   9      115.54      129.39      9.42 o 
   1   3   9       87.26       89.43      8.81 o 
   2   3   9      242.04      245.85     12.32 o 
   3   3   9      120.50      138.24     10.37 o 
   4   3   9        1.35        7.04      9.14 o 
   5   3   9       24.33       19.19      6.76 o 
   6   3   9      112.80      127.26     10.90 o 
   7   3   9       37.84       40.36      6.87 o 
  -9   4   9       17.70       27.13      8.95 o 
  -8   4   9       29.04       39.59      8.02 o 
  -7   4   9       37.31       53.13      7.84 o 
  -6   4   9       19.65       12.75      6.47 o 
  -5   4   9      379.57      408.61     14.55 o 
  -4   4   9      121.43      106.68      7.36 o 
  -3   4   9      255.12      254.20     11.01 o 
  -2   4   9       96.60      101.21      8.15 o 
  -1   4   9       78.98       81.52      7.84 o 
   0   4   9       89.88       75.88     12.10 o 
   1   4   9      464.40      468.17     20.54 o 
   2   4   9       13.15        3.72      7.83 o 
   3   4   9       64.41       58.02     10.12 o 
   4   4   9       18.12        9.54      7.88 o 
   5   4   9        1.68        6.03      6.50 o 
   6   4   9        1.90        6.53      9.49 o 
   7   4   9      115.60      136.05     13.21 o 
  -9   5   9        0.13        8.01     11.23 o 
  -8   5   9        0.11       -3.21     10.41 o 
  -7   5   9       65.12       60.47     11.85 o 
  -6   5   9       99.78      110.18     12.62 o 
  -5   5   9        0.33       -2.04      5.94 o 
  -4   5   9       69.95       79.20      6.27 o 
  -3   5   9      367.54      394.80     13.80 o 
  -2   5   9      571.70      581.36     36.06 o 
  -1   5   9      423.41      469.83     16.00 o 
   0   5   9        5.21        3.92      6.40 o 
   1   5   9        5.80       -5.93      7.70 o 
   2   5   9        9.78       -3.01      7.18 o 
   3   5   9      156.39      139.40     10.70 o 
   4   5   9       48.78       68.07     23.65 o 
   5   5   9        1.19       -6.26      6.65 o 
   6   5   9       10.80       25.77      7.64 o 
   7   5   9       36.82       47.81      8.12 o 
  -9   6   9       34.43       33.28      9.88 o 
  -8   6   9       94.90      132.59     11.41 o 
  -7   6   9      176.37      158.75     15.76 o 
  -6   6   9       13.81       14.52      9.95 o 
  -5   6   9        1.78       -3.52      9.56 o 
  -4   6   9       49.02       36.51      6.82 o 
  -3   6   9      168.43      171.11      7.95 o 
  -2   6   9       35.12       40.98      7.52 o 
  -1   6   9      371.83      371.29     13.93 o 
   0   6   9      634.44      573.06     18.30 o 
   1   6   9      110.45      130.84     20.46 o 
   2   6   9      435.04      394.84     15.25 o 
   3   6   9      273.04      297.05     28.49 o 
   4   6   9        9.03       20.89      8.29 o 
   5   6   9       31.74       41.76      7.47 o 
   6   6   9      109.73      125.85      9.01 o 
   7   6   9        0.30        6.35      7.91 o 
  -8   7   9        0.34       -0.53      8.31 o 
  -7   7   9       18.34       34.68      8.87 o 
  -6   7   9       44.80       57.14      9.03 o 
  -5   7   9      230.34      216.14     26.79 o 
  -4   7   9        7.79        7.08      5.19 o 
  -3   7   9      206.66      194.60      8.32 o 
  -2   7   9      104.97      103.72     12.89 o 
  -1   7   9       12.88       14.14      6.63 o 
   0   7   9       50.19       52.72     11.75 o 
   1   7   9       46.61       54.06      8.21 o 
   2   7   9      115.17      106.41      9.47 o 
   3   7   9       40.35       27.76      8.31 o 
   4   7   9        3.26       -2.31      7.81 o 
   5   7   9       51.42       60.67      7.74 o 
   6   7   9       48.55       55.48      8.73 o 
  -8   8   9       12.10        0.88      8.61 o 
  -7   8   9       53.21       46.13      9.11 o 
  -6   8   9        2.96       10.11      8.23 o 
  -5   8   9        3.07        1.88      7.58 o 
  -4   8   9        0.35        0.28      6.07 o 
  -3   8   9       25.57       16.56      5.66 o 
  -2   8   9       23.05       21.23     16.03 o 
  -1   8   9      240.87      227.56     11.29 o 
   0   8   9        6.72       -3.02      7.94 o 
   1   8   9       20.39       10.15      7.05 o 
   2   8   9      187.19      171.82     11.46 o 
   3   8   9      128.03      145.85     17.44 o 
   4   8   9        0.46       -2.76      7.86 o 
   5   8   9       19.67       20.10     14.54 o 
   6   8   9      102.99      147.09     12.53 o 
  -8   9   9        1.67       -5.31      9.10 o 
  -7   9   9      154.80      129.90     11.54 o 
  -6   9   9      251.54      298.21     14.46 o 
  -5   9   9      266.54      276.71     27.46 o 
  -4   9   9       36.62       45.75      6.53 o 
  -3   9   9      144.33      111.11      7.40 o 
  -2   9   9        2.39       -9.95      6.63 o 
  -1   9   9      315.98      284.47     12.66 o 
   0   9   9      414.78      363.35     18.19 o 
   1   9   9       18.89       28.09      8.59 o 
   2   9   9        9.90       20.93      7.71 o 
   3   9   9      300.67      238.88     22.78 o 
   4   9   9       25.03       27.24      8.51 o 
   5   9   9      279.21      292.66     20.40 o 
   6   9   9       99.06      114.67     11.71 o 
  -7  10   9        0.84       -5.33      9.43 o 
  -6  10   9        9.40       23.97      9.02 o 
  -5  10   9        1.30        4.99      9.16 o 
  -4  10   9       23.58       15.34      6.45 o 
  -3  10   9       50.63       51.38      6.67 o 
  -2  10   9       34.51       20.95      7.46 o 
  -1  10   9        0.89        4.88      6.78 o 
   0  10   9       76.62       68.58      8.77 o 
   1  10   9        0.72       -7.12      7.16 o 
   2  10   9        1.16       -8.95     10.97 o 
   3  10   9        9.49       15.49      8.46 o 
   4  10   9       28.48       22.18     12.43 o 
   5  10   9        1.09      -13.44     12.87 o 
  -7  11   9       47.17       47.70     10.33 o 
  -6  11   9       98.97       91.40     10.64 o 
  -5  11   9       62.21       63.35      9.94 o 
  -4  11   9       32.60       30.61      8.98 o 
  -3  11   9       81.59       80.40      7.37 o 
  -2  11   9        2.56        1.11      7.43 o 
  -1  11   9        4.39        5.05      7.65 o 
   0  11   9        4.52       -0.18      7.62 o 
   1  11   9       11.03       11.05     10.24 o 
   2  11   9       13.56       14.16      8.13 o 
   3  11   9       45.49       58.52      9.07 o 
   4  11   9        4.79        7.56     11.36 o 
   5  11   9       11.55       12.54     10.09 o 
  -6  12   9        9.06       -4.29      9.75 o 
  -5  12   9        4.97        3.02      9.00 o 
  -4  12   9        3.42       14.25      6.66 o 
  -3  12   9        0.00       10.89      8.39 o 
  -2  12   9        4.80        4.26      7.69 o 
  -1  12   9        9.15       -2.50      7.47 o 
   0  12   9      100.08       82.11      9.13 o 
   1  12   9        0.96        4.24      8.09 o 
   2  12   9      160.34      166.74     11.29 o 
   3  12   9      119.83      135.31     11.46 o 
   4  12   9        0.26        8.19      8.73 o 
  -5  13   9        2.53        9.53      9.92 o 
  -4  13   9       79.46       99.05      8.50 o 
  -3  13   9      115.40      130.43     11.88 o 
  -2  13   9       22.10       26.08     15.04 o 
  -1  13   9       65.40       50.82     11.15 o 
   0  13   9       77.64       71.21     10.92 o 
   1  13   9        7.90       17.01      8.10 o 
   2  13   9       50.45       50.02      9.19 o 
   3  13   9       46.69       64.16     10.04 o 
  -4  14   9      220.48      256.62     11.40 o 
  -3  14   9      132.80      147.28      9.45 o 
  -2  14   9        6.19        7.43     11.05 o 
  -1  14   9      252.89      279.55     14.49 o 
   0  14   9      235.30      222.29     12.50 o 
   1  14   9        5.52       15.19      9.56 o 
   2  14   9       74.97       76.10     10.42 o 
  -3  15   9       62.99       63.04     11.98 o 
  -2  15   9        0.12        2.63     10.53 o 
  -1  15   9      102.70      121.72     10.80 o 
   0  15   9       16.86       14.58      9.11 o 
   1  15   9       10.79        9.48     11.88 o 
  -8   0  10       14.82        1.43     11.19 o 
  -7   0  10      309.56      318.55     19.90 o 
  -6   0  10      626.24      706.30     31.01 o 
  -5   0  10       36.97       35.57     10.45 o 
  -3   0  10        0.47        9.72     10.30 o 
  -2   0  10      347.24      356.92     14.49 o 
  -1   0  10        0.86        4.46     13.47 o 
   0   0  10      985.53     1079.24     30.52 o 
   1   0  10       23.10       32.67      8.23 o 
   2   0  10      460.75      441.22     17.40 o 
   3   0  10      486.39      454.71     17.92 o 
   4   0  10       48.36       45.89     10.46 o 
   5   0  10      130.83      116.49     14.28 o 
   6   0  10      174.41      169.91     13.96 o 
  -8   1  10      148.58      142.11     15.89 o 
  -7   1  10       53.44       52.64     11.01 o 
  -6   1  10       21.76       28.46      7.99 o 
  -5   1  10        2.08       -1.92      6.57 o 
  -4   1  10       27.48       18.81     10.84 o 
  -3   1  10      108.44      118.70      7.73 o 
  -2   1  10        5.07       14.06      5.96 o 
  -1   1  10      184.45      196.11      7.81 o 
   0   1  10       16.90       11.60      5.45 o 
   1   1  10       61.40       67.58      7.26 o 
   2   1  10        9.20        6.47      5.65 o 
   3   1  10        0.11       -4.12      5.62 o 
   4   1  10       88.13       98.47      7.68 o 
   5   1  10      182.69      177.67      9.30 o 
   6   1  10       78.24       82.66      8.67 o 
  -8   2  10       12.68       16.25      8.25 o 
  -7   2  10       36.10       58.12     24.25 o 
  -6   2  10      244.61      241.62     12.23 o 
  -5   2  10        1.38       -5.41      6.64 o 
  -4   2  10       22.06       18.66     10.76 o 
  -3   2  10       23.28       20.90      6.15 o 
  -2   2  10       59.27       47.63      6.25 o 
  -1   2  10        1.14       -1.08      5.42 o 
   0   2  10       42.48       49.54      6.88 o 
   1   2  10       26.88       25.84      6.56 o 
   2   2  10       28.13       26.70      6.94 o 
   3   2  10       40.68       46.74      7.24 o 
   4   2  10        4.66        5.48     10.28 o 
   5   2  10        2.10       -9.20      8.57 o 
   6   2  10       84.88       90.22      9.75 o 
  -8   3  10       61.50       56.95      8.89 o 
  -7   3  10       10.64       10.67      7.93 o 
  -6   3  10       94.31       83.08      9.06 o 
  -5   3  10        0.51        1.67     10.28 o 
  -4   3  10       99.30      126.08     12.74 o 
  -3   3  10       30.03       32.12      6.62 o 
  -2   3  10        0.11       -5.01      5.91 o 
  -1   3  10      405.64      406.85     12.73 o 
   0   3  10        5.88        6.62      9.99 o 
   1   3  10      399.57      391.82     21.87 o 
   2   3  10       40.54       57.72     12.12 o 
   3   3  10       36.97       29.65     12.08 o 
   4   3  10       92.67      115.82     12.54 o 
   5   3  10      544.77      597.39     18.08 o 
   6   3  10      104.70      114.51     10.49 o 
  -8   4  10       48.92       65.11     13.01 o 
  -7   4  10        7.29        5.68      8.65 o 
  -6   4  10        1.38        3.55      7.22 o 
  -5   4  10        6.23       11.37      7.56 o 
  -4   4  10       37.13       43.97      9.83 o 
  -3   4  10      275.07      279.36     14.05 o 
  -2   4  10      108.17      104.61      8.82 o 
  -1   4  10       12.58       -0.01      7.96 o 
   0   4  10        6.87       -6.85      7.28 o 
   1   4  10        5.13       -5.13      7.96 o 
   2   4  10        6.30        1.21      8.06 o 
   3   4  10       12.73        8.39      8.83 o 
   4   4  10       71.31       51.79     11.65 o 
   5   4  10       76.01       63.45     15.37 o 
   6   4  10        5.86        3.78      9.06 o 
  -8   5  10       40.32       34.61     13.35 o 
  -7   5  10        0.12        8.71     11.23 o 
  -6   5  10       44.21       47.57     11.73 o 
  -5   5  10       36.42       29.07     11.19 o 
  -3   5  10      121.75      136.98     12.45 o 
  -2   5  10        3.42        9.94      7.74 o 
  -1   5  10      357.69      401.92     15.70 o 
   0   5  10      108.76      114.61      9.75 o 
   1   5  10        5.19       26.72      8.34 o 
   2   5  10        1.72        3.40      7.89 o 
   3   5  10        5.01       -5.37      8.72 o 
   4   5  10       61.98       77.64     10.24 o 
   5   5  10        8.66       30.30      9.85 o 
  -7   6  10       19.60       20.44     12.00 o 
  -6   6  10      181.91      177.25     16.45 o 
  -5   6  10       12.33       15.37     10.68 o 
  -4   6  10        0.27       -0.94      8.09 o 
  -3   6  10       88.30      105.69      9.40 o 
  -2   6  10       75.08       73.53     10.94 o 
  -1   6  10        9.97        7.74     13.43 o 
   0   6  10      121.54      146.72     11.08 o 
   1   6  10      110.24      113.32     10.28 o 
   2   6  10      373.11      376.82     15.84 o 
   3   6  10       10.44        8.89      8.86 o 
   4   6  10      105.50      110.54     11.19 o 
   5   6  10       36.13       46.88     10.01 o 
  -7   7  10        3.45        6.42      9.06 o 
  -6   7  10       10.64       -2.55     11.21 o 
  -5   7  10       76.39       75.56     10.76 o 
  -4   7  10        4.32        4.07      8.38 o 
  -3   7  10       55.81       59.05      9.18 o 
  -2   7  10      171.89      180.46     11.45 o 
  -1   7  10      110.04      136.36     10.29 o 
   0   7  10      182.65      214.38     12.23 o 
   1   7  10       60.77       81.78      9.37 o 
   2   7  10       96.63      113.19     11.16 o 
   3   7  10       68.53       77.43      9.92 o 
   4   7  10        0.01        4.27      9.44 o 
   5   7  10       28.24       36.58     15.68 o 
  -7   8  10        4.64       27.43     10.26 o 
  -6   8  10       48.66       41.79      9.74 o 
  -5   8  10        4.56       29.57     17.23 o 
  -4   8  10       13.07       20.99      9.18 o 
  -3   8  10       54.93       63.35      8.69 o 
  -2   8  10        5.92       -4.59      8.21 o 
  -1   8  10       33.74       47.70      9.43 o 
   0   8  10      112.80      134.77     21.41 o 
   1   8  10       16.90       35.71      8.80 o 
   2   8  10      192.96      179.08     12.25 o 
   3   8  10      151.50      161.61     17.28 o 
   4   8  10       36.19       57.50     10.28 o 
  -6   9  10        0.32       19.87     10.03 o 
  -5   9  10       52.96       53.06     14.36 o 
  -4   9  10        9.32       10.64     13.82 o 
  -3   9  10       11.69       15.72     15.37 o 
  -2   9  10       66.53       46.35      8.97 o 
  -1   9  10       74.59       78.89      9.51 o 
   0   9  10       15.62        4.08      8.56 o 
   1   9  10      149.48      138.20     11.12 o 
   2   9  10       41.01       25.06      9.23 o 
   3   9  10        7.29        9.78      9.02 o 
   4   9  10        0.01        6.28      9.77 o 
  -6  10  10       17.27       26.93     10.64 o 
  -5  10  10       36.47       38.71     10.07 o 
  -4  10  10        1.43        2.45     10.07 o 
  -3  10  10      374.17      413.27     21.33 o 
  -2  10  10      213.25      220.16     13.04 o 
  -1  10  10       24.19       28.09      8.44 o 
   0  10  10       68.01       37.12      8.71 o 
   1  10  10       77.69       37.72      9.35 o 
   2  10  10       54.64       66.30     10.18 o 
   3  10  10      201.32      225.77     13.36 o 
  -5  11  10        3.18        0.07     10.18 o 
  -4  11  10        8.94       13.24     15.14 o 
  -3  11  10       86.36       96.58     13.39 o 
  -2  11  10       13.14       14.56      8.32 o 
  -1  11  10       21.56       16.39      8.63 o 
   0  11  10       89.21       99.83     10.13 o 
   1  11  10       64.31       70.49      9.76 o 
   2  11  10       46.26       47.18      9.33 o 
   3  11  10        5.31       -4.03      9.26 o 
  -4  12  10       40.76       42.93     15.99 o 
  -3  12  10       32.92       41.03     11.11 o 
  -2  12  10        2.79        4.51      8.97 o 
  -1  12  10        8.22       22.96      9.39 o 
   0  12  10        3.05       -0.87      8.39 o 
   1  12  10        0.22        3.37      8.63 o 
   2  12  10        3.43        5.00      8.93 o 
  -2  13  10        1.85       12.95      8.25 o 
  -1  13  10        1.41       -4.03      9.35 o 
   0  13  10       77.48       64.37     10.30 o 
  -7   1  11       20.32       25.97      8.88 o 
  -6   1  11       72.14       57.65     11.23 o 
  -5   1  11       46.01       49.99      8.85 o 
  -4   1  11      119.39      112.53     13.70 o 
  -3   1  11        2.85       -0.74     19.80 o 
  -2   1  11       16.22        8.96      6.87 o 
  -1   1  11       12.79        7.50      6.87 o 
   0   1  11      258.29      243.27     19.55 o 
   1   1  11       27.95       23.66      6.62 o 
   2   1  11      242.51      241.91     10.13 o 
   3   1  11      429.73      445.74     18.68 o 
   4   1  11      137.28      132.76      8.80 o 
  -7   2  11       31.79       28.59      9.44 o 
  -6   2  11        9.04       22.69     10.65 o 
  -5   2  11      152.92      199.43     17.63 o 
  -4   2  11        9.35       30.04     12.70 o 
  -3   2  11      105.89      104.36     14.86 o 
  -2   2  11       11.32       -2.06      6.90 o 
  -1   2  11      139.34      144.98      9.15 o 
   0   2  11      255.94      255.99     14.36 o 
   1   2  11      248.70      245.79     11.05 o 
   2   2  11      264.60      288.04     12.07 o 
   3   2  11      108.91       90.56     11.52 o 
   4   2  11        3.81        4.63      7.91 o 
  -6   3  11       58.01       73.88     11.05 o 
  -5   3  11        1.55       10.95      8.58 o 
  -4   3  11       11.01       15.21     11.54 o 
  -3   3  11       33.02       59.50     13.39 o 
  -2   3  11        5.64        3.26      6.75 o 
  -1   3  11       34.78       35.09     12.27 o 
   0   3  11       44.03       36.54      7.39 o 
   1   3  11       17.55        4.11     10.91 o 
   2   3  11       55.09       36.80      8.23 o 
   3   3  11        5.92        4.35     14.16 o 
   4   3  11       11.48       -7.43      7.98 o 
  -6   4  11       47.13       46.61     12.74 o 
  -5   4  11       75.17       94.18     14.28 o 
  -4   4  11       59.81       42.58     14.90 o 
  -3   4  11      127.54      127.39     15.25 o 
  -2   4  11       83.93       81.09     11.79 o 
  -1   4  11        1.92       10.95      7.01 o 
   0   4  11      161.20      143.47      9.33 o 
   1   4  11      127.30      126.16     14.98 o 
   2   4  11      108.49      113.19     15.60 o 
   3   4  11       89.26       89.45      9.03 o 
   4   4  11        4.97       13.64      8.51 o 
  -6   5  11        1.38       20.98     12.89 o 
  -5   5  11       12.94       -5.15     11.34 o 
  -3   5  11        0.11       13.78     12.74 o 
  -2   5  11        7.83       19.39     11.46 o 
  -1   5  11        5.62       21.95     21.29 o 
   0   5  11       11.49        7.66      9.27 o 
   1   5  11        0.35        6.69      9.41 o 
   2   5  11       98.23      114.59     12.08 o 
   3   5  11       36.45       46.49     10.57 o 
  -6   6  11       23.83       19.61     10.61 o 
  -5   6  11        1.34        6.15      9.56 o 
  -4   6  11      261.58      269.19     20.52 o 
  -3   6  11       37.53       57.14     12.66 o 
  -2   6  11       11.95       38.07      9.32 o 
  -1   6  11       91.13      100.16     10.66 o 
   0   6  11       58.18       68.13     10.72 o 
   1   6  11       11.46       21.18      9.57 o 
   2   6  11        0.37        4.13      9.47 o 
   3   6  11       55.68       83.77     11.99 o 
  -5   7  11        0.62       -5.04      9.97 o 
  -4   7  11       22.85       17.26     11.85 o 
  -3   7  11        8.31       19.47     11.15 o 
  -2   7  11        9.28       11.49     17.03 o 
  -1   7  11       92.33      109.00     11.92 o 
   0   7  11       38.61       55.07     10.74 o 
   1   7  11       17.31       15.00      9.43 o 
   2   7  11        0.42        3.79      9.33 o 
   3   7  11        1.83        7.68      9.83 o 
  -4   8  11       11.82       21.29     14.28 o 
  -3   8  11        0.56      -12.66     11.65 o 
  -2   8  11       17.98       26.69      9.24 o 
  -1   8  11        9.41        6.25      9.85 o 
   0   8  11       21.60       23.11      9.61 o 
   1   8  11        1.66        1.05     11.17 o 
   2   8  11        2.25        3.72      9.56 o 
  -4   9  11       81.97      112.65     18.16 o 
  -3   9  11       20.81        4.37     11.96 o 
  -2   9  11       13.33       32.63     10.28 o 
  -1   9  11      101.43      116.17     11.24 o 
   0   9  11       88.25      116.30     11.94 o 
   1   9  11        6.53        8.50     10.06 o 
  -2  10  11       26.18       41.70      9.69 o 
  -1  10  11        0.08      -12.01      9.48 o 
   0  10  11        2.80      -13.15      8.77 o 
  -4   0  12      196.72      218.40     19.78 o 
  -2   0  12        3.10        0.35     14.25 o 
  -1   0  12       76.37      105.87     16.22 o 
   0   0  12      201.11      212.83     17.94 o 
   1   0  12      134.24      142.75     12.37 o 
  -4   1  12        1.85       -9.97     14.01 o 
  -2   1  12       62.62       55.73      9.26 o 
  -1   1  12      140.14      140.43     11.78 o 
   0   1  12       73.86       79.54      9.05 o 
   1   1  12        1.50       16.24      7.72 o 
  -4   2  12       50.42       50.12     10.15 o 
  -2   2  12       18.87       10.34      7.80 o 
  -1   2  12       88.72       84.93      9.05 o 
   0   2  12       32.91       14.28     11.79 o 
   1   2  12       11.00       16.05      8.18 o 
  -2   3  12      239.97      244.71     11.65 o 
  -1   3  12      165.85      178.74     10.86 o 
   0   3  12       38.64       29.10      8.53 o 
   1   3  12       27.33       24.31      8.02 o 
  -2   4  12        3.10        8.84      8.04 o 
  -1   4  12        7.27       12.13      7.89 o 
   0   4  12        2.15        1.55      8.00 o 
  -2   5  12       24.90       15.60      8.91 o 
  -1   5  12       36.13       30.57      8.26 o 
                                                 
